# Supplementary material for: Cost effectiveness of a community based prevention and treatment of acute malnutrition programme in Mumbai slums, India
Source: PLoS One. 2018 Nov 9;13(11):e0205688. doi: 10.1371/journal.pone.0205688 (PMC6226164; doi:10.1371/journal.pone.0205688)
Supplement: S1 Database — (XLSX) [file pone.0205688.s005.xlsx]

## Sheet: all children_April14
Case	aw	si	floor	c_sex	opened_on	modified_on	closed	closed_on	geo_loc	gps_status	weight_birth	scr_child_height	scr_child_weight	scr_how_measured_length	scr_nutrition_grade	Screening Grade	child_height	child_weight	how_measured_length	child_grade	Current Grade	Most Recent	date_measure	VitA_1_previous	VitA_2_previous	VitA_3_previous	VitA_4_previous	bcg_previous	boosterdpt_1_previous	boosterdpt_2_previous	boosterpolio_previous	dpt_1_previous	dpt_2_previous	dpt_3_previous	hepb_0_previous	hepb_1_previous	hepb_2_previous	hepb_3_previous	measles_previous	mmr_previous	mobile	muac	nrc_visit_previous	old_aw	old_id_migrate_in	old_si	polio_0_previous	polio_1_previous	polio_2_previous
1	67	153	0	1	2012-07-06 13:27:59	2013-12-03 15:00:22	TRUE	2013-12-03 15:00:22	---	---	---	86	10.23	---	Normal	Normal	98.2	12.25	standing	Normal	Normal	Normal	2013-11-12	1	1	1	1	1	1	---	1	1	1	1	1	1	1	1	1	1	8097757335	13.8	---	---	---	---	1	1	1
2	73	263	A	2	2012-07-20 13:06:27	2013-12-29 00:12:47	FALSE		---	---	---	83	11.09	---	Normal	Normal	91.2	13	standing	Normal	Normal	Normal	2013-12-10	---	---	---	---	---	---	---	---	---	---	---	---	---	---	---	---	---		15.5	---	---	---	---	---	---	---
3	152	4	0	1	2012-07-10 14:43:17	2013-07-11 17:09:17	TRUE	2013-07-11 17:09:17	---	---	---	67.7	6.405	---	Normal	Normal	85	10.29	---	Normal	Normal	Normal	2013-06-17	---	---	---	---	---	---	---	---	---	---	---	---	---	---	---	---	---			---	---	---	---	---	---	---
4	53	141	0	1	2012-07-09 14:56:35	2013-08-27 17:31:17	TRUE	2013-08-27 17:31:17	---	---	---	85.5	11.8	---	Normal	Normal	85.7	12.15	---	Normal	Normal	Normal	2013-07-19	---	---	---	---	---	---	---	---	---	---	---	---	---	---	---	---	---			---	---	---	---	---	---	---
5	32	49	0	2	2012-07-14 15:43:24	2013-02-25 12:35:40	TRUE	2013-02-25 12:35:40	---	---	---	84.4	10.41	---	Normal	Normal	91.2	11.54	---	Normal	Normal	Normal	2013-02-13	---	---	---	---	---	---	---	---	---	---	---	---	---	---	---	---	---			---	---	---	---	---	---	---
6	162	109	0	1	2012-10-22 17:00:23	2012-11-09 15:43:34	TRUE	2012-11-09 15:43:34			---	55	4.1	---	Normal	Normal	---	---	---	---	---	Normal	---	---	---	---	---	---	---	---	---	---	---	---	---	---	---	---	---	---		---	---	---	---	---	---	---	---
7	165	84	0	2	2013-03-19 14:59:03	2014-01-15 10:28:31	FALSE			noopenarea	---	66.2	7.7	laying	Normal	Normal	73.2	9.03	laying	Normal	Normal	Normal	2013-12-19	---	---	---	---	---	---	---	---	---	---	---	---	---	---	---	---	---			---	---	---	---	---	---	---
8	179	54	A	1	2013-10-18 11:29:46	2013-12-23 11:59:49	FALSE			noopenarea	---	84.7	10.61	standing	Normal	Normal	86.2	10.76	standing	Normal	Normal	Normal	2013-12-17	---	---	---	---	---	---	---	---	---	---	---	---	---	---	---	---	---			---	---	---	---	---	---	---
9	173	20	0	2	2013-08-16 15:15:41	2014-01-02 13:18:23	TRUE	2014-01-02 13:18:23		noopenarea	---	50	3.59	---	Normal	Normal	---	---	---	---	---	Normal	2013-12-13	---	---	---	---	---	---	---	---	---	---	---	---	---	---	---	---	---			---	---	---	---	---	---	---
10	89	335	A	2	2012-11-16 01:36:59	2013-07-23 11:05:17	TRUE	2013-07-23 11:05:17		noopenarea	---	74.2	9.32	---	Normal	Normal	81	10.3	---	Normal	Normal	Normal	2013-07-12	---	---	---	---	---	---	---	---	---	---	---	---	---	---	---	---	---	9967380194		---	---	---	---	---	---	---
11	164	6	0	1	2012-07-09 16:04:30	2013-08-24 12:57:25	TRUE	2013-08-24 12:57:25	---	---	---	73.3	8.14	---	Normal	Normal	79	9.405	---	Normal	Normal	Normal	2013-08-16	---	---	---	---	---	---	---	---	---	---	---	---	---	---	---	---	---			---	---	---	---	---	---	---
12	116	149	0	2	2013-12-11 12:34:10	2014-04-22 13:20:11	FALSE			noservice	3	55	3.875	laying	Normal	Normal	64	6	laying	Normal	Normal	Normal	2014-04-10	---	---	---	---	1	---	---	---	1	1	---	1	0	0	---	---	---	9664634313	---	---	---	---	---	1	1	0
13	173	116	0	2	2013-10-17 12:47:55	2014-01-28 17:22:38	FALSE			noopenarea	---	47	2.2	laying	MAM	MAM	56.6	4.46	laying	Normal	Normal	Normal	2014-01-28	---	---	---	---	---	---	---	---	---	---	---	---	---	---	---	---	---	9773017609		---	---	---	---	---	---	---
14	27	145	0	1	2013-05-28 14:12:05	2014-04-07 17:06:07	FALSE		19.036338101660572 72.8526252955579 -57.0 5.0	yes	---	68	6.59	---	Normal	Normal	75.6	8.69	laying	Normal	Normal	Normal	2014-04-02	---	---	---	---	1	---	---	---	1	1	1	1	1	1	1	---	---	9594462400		---	---	---	---	1	1	1
15	52	157	0	1	2014-02-04 12:04:51	2014-02-04 12:08:03	FALSE				---	60.5	5.66	laying	Normal	Normal	---	---	---	---	---	Normal	---	---	---	---	---	---	---	---	---	---	---	---	---	---	---	---	---	---			---	---	---	---	---	---	---
16	55	143	0	2	2013-04-10 14:00:58	2014-04-21 16:15:39	FALSE			noservice	---	66.5	7	---	Normal	Normal	75.5	9.87	laying	Normal	Normal	Normal	2014-04-17	---	---	---	---	---	---	---	---	---	---	---	---	---	---	---	---	---			---	---	---	---	---	---	---
17	164	104	A	1	2013-09-04 16:04:13	2014-01-29 12:43:13	FALSE			noopenarea	---	52.1	3.715	laying	Normal	Normal	62.3	5.85	laying	Normal	Normal	Normal	2013-12-28	---	---	---	---	---	---	---	---	---	---	---	---	---	---	---	---	---			---	---	---	---	---	---	---
18	174	18	0	1	2012-07-06 16:58:08	2013-10-17 17:41:40	TRUE	2013-10-17 17:41:40			---	74.7	7.6	---	MAM	MAM	81.2	9.65	standing	Normal	Normal	Normal	2013-10-17	---	---	---	---	---	---	---	---	---	---	---	---	---	---	---	---	---			---	---	---	---	---	---	---
19	78	145	A	1	2012-11-08 16:07:09	2013-12-26 13:07:55	FALSE			noopenarea	---	66	6.23	---	Normal	Normal	62	5.75	laying	Normal	Normal	Normal	2013-12-16	1	---	---	---	1	---	---	---	1	1	1	1	1	1	1	1	0	9769255271	13	1	---	---	---	1	1	1
20	169	133	A	1	2012-07-09 11:27:57	2012-12-20 14:29:03	TRUE	2012-12-20 14:29:03	---	---	---	70.3	7.51	---	Normal	Normal	---	---	---	---	---	Normal	---	---	---	---	---	---	---	---	---	---	---	---	---	---	---	---	---	---			---	---	---	---	---	---	---
21	89	137	A	2	2012-11-24 03:55:01	2014-04-25 16:59:00	FALSE			noopenarea	---	79	12.045	---	Normal	Normal	91.7	15.69	standing	Normal	Normal	Normal	2014-04-16	---	---	---	---	---	---	---	---	---	---	---	---	---	---	---	---	---	9769094251		---	---	---	---	---	---	---
22	12	214	0	2	2013-12-31 16:11:06	2014-04-18 16:27:23	FALSE			other	---	85.4	10.5	standing	Normal	Normal	88.4	10.755	standing	Normal	Normal	Normal	2014-04-10	---	---	---	---	---	---	---	---	---	---	---	---	---	---	---	---	---			---	---	---	---	---	---	---
23	12	214	0	2	2013-04-29 16:06:11	2013-10-25 12:53:17	TRUE	2013-10-25 12:53:17		other	---	82	8.88	---	MAM	MAM	82.8	8.99	---	MAM	MAM	MAM	2013-09-25	1	1	---	---	1	1	---	1	1	1	1	1	1	1	1	1	1	9930747450		---	---	---	---	1	1	1
24	58	219	0	2	2012-07-26 17:15:00	2013-02-28 17:06:05	TRUE	2013-02-28 17:06:05	---	---	---	79.2	10.765	---	Normal	Normal	85.5	11.905	---	Normal	Normal	Normal	2013-01-02	---	---	---	---	---	---	---	---	---	---	---	---	---	---	---	---	---			---	---	---	---	---	---	---
25	100	146	0	2	2014-02-06 12:20:33	2014-04-17 14:09:01	FALSE			noopenarea	---	74	9.75	laying	Normal	Normal	71.5	10.21	laying	Normal	Normal	Normal	2014-04-15	---	---	---	---	---	---	---	---	---	---	---	---	---	---	---	---	---			---	---	---	---	---	---	---
26	106	116	0	2	2013-10-01 13:37:43	2014-03-22 11:55:57	FALSE		19.0369357 72.8542739 0.0 865.0	yes	3.35	52	4.03	laying	Normal	Normal	66	6.95	laying	Normal	Normal	Normal	2014-03-14	---	---	---	---	---	---	---	---	---	---	---	---	---	---	---	---	---	9594938423	---	---	---	---	---	---	---	---
27	50	270	0	1	2013-07-01 11:18:58	2013-12-16 15:37:00	FALSE				---	68	6.845	---	Normal	Normal	74.2	8.125	standing	Normal	Normal	Normal	2013-12-16	---	---	---	---	---	---	---	---	---	---	---	---	---	---	---	---	---			---	---	---	---	---	---	---
28	117	45	0	2	2013-04-10 16:42:51	2013-12-04 10:21:17	TRUE	2013-12-04 10:21:17		noservice	---	82.5	10.795	---	Normal	Normal	85	10.725	---	Normal	Normal	Normal	2013-11-13	---	---	---	---	---	---	---	---	---	---	---	---	---	---	---	---	---	9892212496		---	---	---	---	---	---	---
29	44	149	0	2	2013-10-23 13:41:07	2013-12-31 16:47:11	FALSE			noopenarea	3	65.2	7.36	laying	Normal	Normal	67.5	7.38	laying	Normal	Normal	Normal	2013-12-11	---	---	---	---	1	---	---	---	1	1	1	1	1	1	1	---	---		---	---	---	---	---	1	1	1
30	168	999	0	2	2012-09-26 12:23:32	2012-10-22 15:29:11	TRUE	2012-10-22 15:29:11		noservice	---	85.9	9.855	---	SAM	MAM	77	7.18	---	SAM	SAM	SAM	---	---	---	---	---	---	---	---	---	---	---	---	---	---	---	---	---	---			1	---	---	---	---	---	---
31	73	276	0	1	2012-07-20 14:51:34	2013-01-25 16:14:04	TRUE	2013-01-25 16:14:04	---	other	---	86.5	9.47	---	MAM	MAM	90.1	11.22	---	Normal	Normal	Normal	2013-01-08	0	0	0	0	1	0	0	0	1	1	1	0	1	1	0	0	0	9004599273	12.3	---	---	---	---	1	1	1
32	75	151	0	2	2012-10-03 16:38:59	2014-04-18 17:01:27	FALSE			noopenarea	---	62.5	5.77	---	Normal	Normal	76.6	8.61	laying	Normal	Normal	Normal	2014-04-17	1	---	---	---	1	---	---	---	1	1	1	1	1	1	1	1	1		12	0	---	---	---	1	1	1
33	5	87	0	1	2013-04-18 12:52:03	2014-04-23 16:29:57	FALSE		19.036757123410545 72.84947110809604 -56.0 45.0	yes	---	74.3	7.33	---	MAM	MAM	78.2	8.6	standing	Normal	Normal	Normal	2014-04-07	1	0	---	---	1	0	---	0	1	1	1	1	1	1	1	1	1	7738672207		---	---	---	---	1	1	1
34	75	61	0	1	2012-09-26 15:23:31	2013-12-24 15:17:35	TRUE	2013-12-24 15:17:35		noopenarea	---	81.2	10.19	---	Normal	Normal	92.7	12.83	standing	Normal	Normal	Normal	2013-12-16	---	---	---	---	---	---	---	---	---	---	---	---	---	---	---	---	---	9967012490	15	---	---	---	---	---	---	---
35	52	165	0	1	2012-07-06 17:31:44	2012-10-04 11:43:51	TRUE	2012-10-04 11:43:51	---	---	---	83.9	12.3	---	Normal	Normal	---	---	---	---	---	Normal	---	---	---	---	---	---	---	---	---	---	---	---	---	---	---	---	---	---			---	---	---	---	---	---	---
36	34	304	0	2	2012-07-02 12:08:56	2013-06-06 15:07:18	TRUE	2013-06-06 15:07:18		other	---	84.8	9.68	---	MAM	MAM	84.8	11.19	---	Normal	Normal	Normal	2013-03-12	---	---	---	---	---	---	---	---	---	---	---	---	---	---	---	---	---			---	---	---	---	---	---	---
37	71	149	0	2	2012-06-21 15:03:59	2014-03-12 13:10:53	FALSE		---	---	---	77.2	8.5	---	Normal	Normal	89.7	10.7	standing	MAM	MAM	MAM	2014-01-23	0	1	1		1	1	---	1	1	1	1	1	1	1	1	1	1		---	---	---	---	---	1	1	1
38	102	58	0	2	2013-07-11 17:20:06	2014-04-26 17:45:24	FALSE			noservice	---	73	7.6	---	MAM	MAM	81.7	9.79	standing	Normal	Normal	Normal	2014-04-10	---	---	---	---	---	---	---	---	---	---	---	---	---	---	---	---	---	9870603763		---	---	---	---	---	---	---
39	163	6	0	2	2012-07-09 12:13:24	2013-02-27 16:49:34	TRUE	2013-02-27 16:49:34	---	---	---	85.4	11.455	---	Normal	Normal	---	---	---	---	---	Normal	---	---	---	---	---	---	---	---	---	---	---	---	---	---	---	---	---	---			---	---	---	---	---	---	---
40	151	99	0	2	2012-09-24 14:29:24	2013-12-03 17:05:09	TRUE	2013-12-03 17:05:09		noservice	---	83.1	8.17	---	SAM	SAM	85.4	10.995	standing	Normal	Normal	Normal	2013-11-18	---	---	---	---	---	---	---	---	---	---	---	---	---	---	---	---	---	9867445235		0	---	---	---	---	---	---
41	106	51	0	2	2013-04-16 11:29:48	2013-11-13 17:41:09	TRUE	2013-11-13 17:41:09	19.04639510021127 72.85821864547643 -31.0 10.0	yes	---	93.7	12.855	---	Normal	Normal	93.7	12.56	---	Normal	Normal	Normal	2013-11-11	---	---	---	---	---	---	---	---	---	---	---	---	---	---	---	---	---	9320070783		---	---	---	---	---	---	---
42	120	118	0	1	2014-02-04 16:56:06	2014-04-27 15:41:05	FALSE		19.0472735 72.861284 0.0 548.0	yes	---	58	4.55	laying	Normal	Normal	63.2	6.845	laying	Normal	Normal	Normal	2014-04-18	---	---	---	---	---	---	---	---	---	---	---	---	---	---	---	---	---	9892075703		---	---	---	---	---	---	---
43	78	100	0	2	2012-11-07 15:39:10	2013-12-14 19:42:10	FALSE			noopenarea	---	68	6.835	---	Normal	Normal	78	8.785	laying	Normal	Normal	Normal	2013-12-14	1	---	---	---	1	---	---	---	1	1	1	1	1	1	1	1	1	9920683587		---	---	---	---	1	1	1
44	163	103	0	2	2013-06-26 15:32:30	2014-02-22 17:08:39	FALSE			noopenarea	2.71	50	3.215	---	Normal	Normal	69.6	7.67	laying	Normal	Normal	Normal	2014-02-22	---	---	---	---	1	---	---	---	---	---	---	1	---	---	---	---	---	9594195271	---	---	---	---	---	1	---	---
45	172	84	A	2	2013-04-19 12:18:12	2013-12-16 22:53:19	FALSE			noopenarea	---	61.5	5.1	---	MAM	MAM	74	9.135	laying	Normal	Normal	Normal	2013-12-10	---	---	---	---	---	---	---	---	---	---	---	---	---	---	---	---	---	9752852384	9	---	---	---	---	---	---	---
46	116	196	0	2	2013-10-03 15:28:07	2014-04-13 21:12:27	FALSE			noservice	---	61.5	6.655	laying	Normal	Normal	65	8	laying	Normal	Normal	Normal	2014-04-10	---	---	---	---	---	---	---	---	---	---	---	---	---	---	---	---	---	8454997985		---	---	---	---	---	---	---
47	82	19	0	2	2013-09-16 15:04:34	2014-02-05 09:20:25	FALSE		19.0476761 72.8504427 0.0 735.0	yes	2	52.3	3.31	laying	Normal	Normal	65	6.39	laying	Normal	Normal	Normal	2014-01-17	---	---	---	---	1	---	---	---	1	1	1	1	1	1	1	---	---	9004387532	---	---	---	---	---	1	1	1
48	99	159	0	1	2013-04-25 13:49:34	2014-04-16 17:01:06	FALSE			other	---	68.3	6.2	---	MAM	MAM	79.3	8.74	laying	Normal	Normal	Normal	2014-04-16	---	---	---	---	---	---	---	---	---	---	---	---	---	---	---	---	---			---	---	---	---	---	---	---
49	116	178	0	1	2014-01-25 14:12:56	2014-04-13 20:43:26	FALSE			noservice	---	77.7	9.9	standing	Normal	Normal	---	---	---	---	---	Normal	2014-04-10	---	---	---	---	---	---	---	---	---	---	---	---	---	---	---	---	---	9821875321		---	---	---	---	---	---	---
50	109	25	0	1	2013-04-05 17:03:47	2014-04-22 17:19:28	FALSE			noopenarea	---	73	8.215	---	Normal	Normal	90.1	13.075	standing	Normal	Normal	Normal	2014-04-22	---	---	---	---	---	---	---	---	---	---	---	---	---	---	---	---	---	8525383190		---	---	---	---	---	---	---
51	119	40	0	1	2013-04-16 13:58:55	2014-04-18 17:35:48	FALSE		19.049609366229504 72.86155007266395 -52.0 10.0	yes	---	61.1	5.025	---	MAM	MAM	74	7.785	laying	Normal	Normal	Normal	2014-04-10	---	---	---	---	---	---	---	---	---	---	---	---	---	---	---	---	---	9892279451		---	---	---	---	---	---	---
52	120	191	0	1	2014-02-05 15:18:14	2014-04-27 16:10:21	FALSE		19.0472738 72.8612839 0.0 548.0	yes	---	48.5	2.505	laying	MAM	MAM	65	5.925	laying	Normal	Normal	Normal	2014-04-18	---	---	---	---	---	---	---	---	---	---	---	---	---	---	---	---	---			---	---	---	---	---	---	---
53	22	127	0	1	2013-04-29 13:15:57	2014-04-10 16:13:18	FALSE		19.03508153254562 72.85178220399632 -67.0 10.0	yes	---	68.2	8.36	laying	Normal	Normal	83.5	10.42	standing	Normal	Normal	Normal	2014-04-04	---	---	---	---	---	---	---	---	---	---	---	---	---	---	---	---	---	8898832133		---	---	---	---	---	---	---
54	120	191	0	2	2014-02-05 15:25:11	2014-04-27 16:11:51	FALSE		19.0472738 72.8612839 0.0 548.0	yes	---	47.5	2.3	laying	MAM	MAM	55.2	4.915	laying	Normal	Normal	Normal	2014-04-18	---	---	---	---	---	---	---	---	---	---	---	---	---	---	---	---	---			---	---	---	---	---	---	---
55	158	104	0	2	2013-06-28 15:52:26	2014-01-28 14:13:03	FALSE			other	---	50.5	4.11	laying	Normal	Normal	53	4.995	laying	Normal	Normal	Normal	2013-12-16	---	---	---	---	1	---	---	---	1	1	---	1	1	1	---	---	---			---	---	---	---	1	1	1
56	158	31	0	2	2013-05-02 14:17:22	2014-01-27 17:27:22	FALSE			other	---	80.7	10.48	standing	Normal	Normal	90.7	11.565	standing	Normal	Normal	Normal	2013-12-16	---	---	---	---	---	---	---	---	---	---	---	---	---	---	---	---	---	8108786248		---	---	---	---	---	---	---
57	89	265	A	2	2013-12-16 15:41:48	2014-04-25 17:01:20	FALSE			noopenarea	3.025	66	7.87	laying	Normal	Normal	69.5	8.63	laying	Normal	Normal	Normal	2014-04-16	---	---	---	---	---	---	---	---	---	---	---	---	---	---	---	---	---	7666052156	---	---	---	---	---	---	---	---
58	92	19	0	2	2013-04-02 12:35:01	2014-04-10 16:53:47	FALSE		19.047307 72.8553271 0.0 814.0	yes	---	71	8.915	---	Normal	Normal	78.5	10.115	laying	Normal	Normal	Normal	2014-04-09	---	---	---	---	---	---	---	---	---	---	---	---	---	---	---	---	---	9920398940		---	---	---	---	---	---	---
59	95	307	0	2	2013-04-27 15:21:15	2014-04-18 05:54:19	FALSE		19.0380805 72.8540676 0.0 25.0	yes	---	66.8	6.965	---	Normal	Normal	80.5	9.66	laying	Normal	Normal	Normal	2014-04-17	---	---	---	---	---	---	---	---	---	---	---	---	---	---	---	---	---			---	---	---	---	---	---	---
60	24	189	A	2	2013-04-05 16:37:41	2014-04-08 17:38:06	FALSE			noservice	---	81.5	9.8	---	Normal	Normal	89.2	11.74	standing	Normal	Normal	Normal	2014-04-03	---	---	---	---	---	---	---	---	---	---	---	---	---	---	---	---	---	9702397403		---	---	---	---	---	---	---
61	109	187	0	2	2013-04-08 15:51:48	2013-11-20 17:25:16	TRUE	2013-11-20 17:25:16		noservice	---	99.9	14.96	standing	Normal	Normal	---	---	---	---	---	Normal	2013-11-20	---	---	---	---	---	---	---	---	---	---	---	---	---	---	---	---	---			---	---	---	---	---	---	---
62	64	107	0	2	2013-04-17 15:40:55	2014-04-28 15:58:58	FALSE			other	---	67.5	6.31	laying	MAM	MAM	78	9.36	laying	Normal	Normal	Normal	2014-04-16	---	---	---	---	---	---	---	---	---	---	---	---	---	---	---	---	---			---	---	---	---	---	---	---
63	106	15	0	1	2013-04-16 14:43:04	2014-01-31 17:10:06	TRUE	2014-01-31 17:10:06	19.045558217726434 72.85840371732968 -45.0 10.0	yes	---	84.7	10.675	---	Normal	Normal	---	---	---	---	---	Normal	2013-12-10	---	---	---	---	---	---	---	---	---	---	---	---	---	---	---	---	---	9773816362		---	---	---	---	---	---	---
64	1	150	0	2	2013-12-24 15:13:08	2014-04-21 19:19:15	FALSE				2.33	50.8	3.65	laying	Normal	Normal	60	6.3	laying	Normal	Normal	Normal	2014-04-18	---	---	---	---	---	---	---	---	---	---	---	---	---	---	---	---	---	9004757853	---	---	---	---	---	---	---	---
65	48	37	0	2	2012-07-09 15:11:52	2013-02-13 17:20:56	TRUE	2013-02-13 17:20:56			---	84.4	10.96	---	Normal	Normal	89.5	11.1	---	Normal	Normal	Normal	2013-01-08	---	---	---	---	---	---	---	---	---	---	---	---	---	---	---	---	---			---	---	---	---	---	---	---
66	171	57	0	1	2013-11-22 13:28:01	2014-04-23 16:26:13	FALSE			noservice	---	61.2	5.605	laying	Normal	Normal	65.5	7.805	laying	Normal	Normal	Normal	2014-04-23	---	---	---	---	---	---	---	---	---	---	---	---	---	---	---	---	---			---	---	---	---	---	---	---
67	89	270	0	1	2013-10-11 15:46:08	2014-04-25 16:49:29	FALSE			noopenarea	---	68.1	6.313	laying	MAM	MAM	71	6.94	laying	MAM	MAM	MAM	2014-04-16	---	---	---	---	---	---	---	---	---	---	---	---	---	---	---	---	---	9004326783		---	---	---	---	---	---	---
68	54	149	0	1	2012-07-11 15:58:42	2013-10-01 13:14:55	TRUE	2013-10-01 13:14:55		noopenarea	---	75.2	8.4	---	Normal	Normal	85.2	11.38	standing	Normal	Normal	Normal	2013-09-17	---	---	---	---	---	---	---	---	---	---	---	---	---	---	---	---	---	9221819684		---	---	---	---	---	---	---
69	32	16	0	1	2012-07-14 12:56:47	2014-04-18 17:50:19	FALSE		---	---	---	63.5	6	---	Normal	Normal	78.2	8.54	---	Normal	Normal	Normal	2014-04-18	---	---	---	---	---	---	---	---	---	---	---	---	---	---	---	---	---			---	---	---	---	---	---	---
70	74	25	0	1	2013-01-12 16:05:01	2014-04-30 17:28:30	FALSE			noservice	---	62.7	5.69	---	Normal	Normal	77.5	8.425	laying	Normal	Normal	Normal	2014-04-12	---	---	---	---	1	---	---	---	1	1	1	1	1	1	1	---	---		13	---	---	---	---	1	1	1
71	74	211	0	1	2013-01-10 14:41:48	2013-09-25 13:08:12	TRUE	2013-09-25 13:08:12		noservice	---	55.2	2.9	---	SAM	SAM	61.5	5.885	---	Normal	Normal	Normal	2013-09-11	---	---	---	---	1	---	---	---	1	1	1	1	1	1	1	---	---	9004205294	---	---	---	---	---	1	1	1
72	53	124	A	1	2012-07-09 14:20:51	2013-12-12 14:58:27	FALSE			noservice	---	70	6.9	---	Normal	Normal	87.3	11.075	standing	Normal	Normal	Normal	2013-12-11	---	---	---	---	---	---	---	---	---	---	---	---	---	---	---	---	---			---	---	---	---	---	---	---
73	51	69	0	1	2012-07-06 14:42:57	2013-12-18 10:22:51	FALSE		---	---	---	66.1	6.525	---	Normal	Normal	83.8	11.585	laying	Normal	Normal	Normal	2013-12-11	---	---	---	---	---	---	---	---	---	---	---	---	---	---	---	---	---			---	---	---	---	---	---	---
74	25	122	0	1	2013-10-22 13:45:45	2014-04-16 16:02:29	FALSE			noservice	---	62.7	5.615	laying	Normal	Normal	72.5	7.8	laying	Normal	Normal	Normal	2014-04-15	---	---	---	---	---	---	---	---	---	---	---	---	---	---	---	---	---			---	---	---	---	---	---	---
75	180	104	0	1	2012-07-06 17:36:09	2012-11-06 17:06:09	TRUE	2012-11-06 17:06:09	---	---	---	81	9.5	---	Normal	Normal	56	3.22	---	Normal	SAM	SAM	---	---	---	---	---	---	---	---	---	---	---	---	---	---	---	---	---	---			---	---	---	---	---	---	---
76	47	233	0	1	2014-01-03 13:40:09	2014-03-12 14:53:35	FALSE				---	45.5	2.375	laying	Normal	Normal	54.5	3.895	laying	Normal	Normal	Normal	2014-03-12	---	---	---	---	1	---	---	---	1	---	---	1	1	---	---	---	---	9821699271		---	---	---	---	1	1	---
77	172	264	0	1	2012-07-06 13:17:53	2013-12-16 21:32:19	FALSE				---	62	6.445	---	Normal	Normal	84.6	12.33	standing	Normal	Normal	Normal	2013-12-10	---	---	---	---	---	---	---	---	---	---	---	---	---	---	---	---	---			---	---	---	---	---	---	---
78	54	33	0	1	2012-07-11 15:38:17	2014-02-19 15:46:23	FALSE			noservice	---	64	6	---	Normal	Normal	84.7	10.36	standing	Normal	Normal	Normal	2014-02-19	1	1	---	---	1	1	---	1	1	1	1	1	1	1	1	1	1			---	---	---	---	1	1	1
79	73	326	A	1	2014-01-28 12:45:01	2014-04-17 17:41:23	FALSE		19.0429465 72.8496466 0.0 737.0	yes	---	54.5	4.12	laying	Normal	Normal	63.5	5.275	laying	MAM	MAM	MAM	2014-04-10	---	---	---	---	1	---	---	---	---	---	---	0	---	---	---	---	---	8291875404	11	---	---	---	---	0	---	---
80	2	40	0	1	2014-01-13 11:44:36	2014-04-15 15:21:33	FALSE			noopenarea	3.4	49	3.5	laying	Normal	Normal	61	6.4	laying	Normal	Normal	Normal	2014-04-12	---	---	---	---	1	---	---	---	1	---	---	1	1	---	---	---	---	9892421711	---	---	---	---	---	1	1	---
81	56	164	0	2	2012-12-08 17:31:56	2014-04-21 14:44:17	FALSE			noservice	---	81	10.55	laying	Normal	Normal	92.7	13	standing	Normal	Normal	Normal	2014-04-16	---	---	---	---	---	---	---	---	---	---	---	---	---	---	---	---	---			---	---	---	---	---	---	---
82	56	130	0	1	2012-10-13 16:26:49	2012-12-05 17:03:54	TRUE	2012-12-05 17:03:54			---	76	9.5	---	Normal	Normal	---	---	---	---	---	Normal	---	---	---	---	---	---	---	---	---	---	---	---	---	---	---	---	---	---			---	---	---	---	---	---	---
83	32	3	0	1	2012-07-14 16:12:26	2014-05-02 10:41:47	FALSE		---	---	---	57.5	4.58	---	Normal	Normal	84.7	10.55	standing	Normal	Normal	Normal	2014-04-17	---	---	---	---	---	---	---	---	---	---	---	---	---	---	---	---	---			---	---	---	---	---	---	---
84	61	171	0	1	2013-02-25 13:28:54	2014-04-12 16:50:04	FALSE			noservice	---	70.3	8.65	laying	Normal	Normal	80.9	9.65	standing	Normal	Normal	Normal	2014-04-10	---	---	---	---	---	---	---	---	---	---	---	---	---	---	---	---	---			---	---	---	---	---	---	---
85	160	204	0	1	2012-07-09 16:21:11	2013-02-13 12:34:16	TRUE	2013-02-13 12:34:16	---	---	---	72	8.53	---	Normal	Normal	73	9.2	---	Normal	Normal	Normal	2013-01-07	1	1	1	1	1	1	1	1	1	1	1	1	1	1	1	1	1			---	---	---	---	1	1	1
86	169	140	0	1	2013-10-04 13:34:30	2013-12-17 18:05:12	FALSE			noservice	---	76.7	8.985	standing	Normal	Normal	80.7	9.78	standing	Normal	Normal	Normal	2013-12-09	---	---	---	---	---	---	---	---	---	---	---	---	---	---	---	---	---			---	---	---	---	---	---	---
87	180	202	0	1	2013-12-31 13:29:53	2014-04-30 16:35:53	FALSE			noopenarea	---	80.2	8.52	standing	Normal	Normal	---	---	---	---	---	Normal	2014-04-18	---	---	---	---	---	---	---	---	---	---	---	---	---	---	---	---	---			---	---	---	---	---	---	---
88	24	5	A	1	2014-02-03 17:39:23	2014-04-25 10:51:33	FALSE			noservice	---	63.5	4.47	laying	SAM	SAM	67.5	6.2	laying	MAM	MAM	MAM	2014-04-03	---	---	---	---	1	---	---	---	1	1	1	1	1	1	1	---	---			---	---	---	---	1	1	1
89	57	38	0	1	2012-10-01 15:16:52	2012-11-27 15:40:57	TRUE	2012-11-27 15:40:57		noopenarea	---	85.4	10.3	---	Normal	Normal	65	10.575	---	Normal	Normal	Normal	---	---	---	---	---	---	---	---	---	---	---	---	---	---	---	---	---	---			---	---	---	---	---	---	---
90	4	90	0	1	2013-04-05 15:48:26	2014-02-21 16:35:00	TRUE	2014-02-21 16:35:00	19.03974611521101 72.85052253856549 -42.0 15.0	yes	---	67.4	6.41	---	Normal	Normal	67.5	7.41	---	Normal	Normal	Normal	2014-02-19	---	---	---	---	---	---	---	---	---	---	---	---	---	---	---	---	---			---	---	---	---	---	---	---
91	56	109	0	2	2013-11-20 14:00:15	2014-04-21 14:29:16	FALSE			noservice	---	53	3.555	laying	Normal	Normal	67	7.6	laying	Normal	Normal	Normal	2014-04-16	---	---	---	---	1	---	---	---	1	1	0	1	1	1	0	---	---			---	---	---	---	1	1	1
92	84	157	0	1	2013-01-16 16:29:22	2014-04-26 15:51:13	FALSE		19.0476688 72.8504126 0.0 734.0	yes	---	57.9	4.455	laying	MAM	MAM	75	8.5	laying	Normal	Normal	Normal	2014-04-26	---	---	---	---	---	---	---	---	---	---	---	---	---	---	---	---	---		13	---	---	---	---	---	---	---
93	116	156	A	2	2014-03-13 15:43:57	2014-04-13 21:20:42	FALSE			noservice	---	79.5	9.72	laying	Normal	Normal	81	9.58	laying	Normal	Normal	Normal	2014-04-10	---	---	---	---	---	---	---	---	---	---	---	---	---	---	---	---	---			---	---	---	---	---	---	---
94	44	220	0	1	2012-10-27 15:54:23	2013-02-05 11:11:58	TRUE	2013-02-05 11:11:58		noopenarea	---	78.5	6.955	---	SAM	SAM	81.5	9.5	---	Normal	Normal	Normal	2012-12-10	---	---	---	---	---	---	---	---	---	---	---	---	---	---	---	---	---	8193836652		---	---	---	---	---	---	---
95	61	314	0	2	2012-06-25 14:17:47	2014-04-17 17:37:52	FALSE			noopenarea	---	73.8	9.38	---	Normal	Normal	79	9.83	---	Normal	Normal	Normal	2014-04-10	---	---	---	---	---	---	---	---	---	---	---	---	---	---	---	---	---		---	---	---	---	---	---	---	---
96	76	295	0	2	2013-02-11 11:49:59	2014-05-02 16:09:44	FALSE			noopenarea	---	53.7	4	---	Normal	Normal	72	8.6	laying	Normal	Normal	Normal	2014-04-18	---	---	---	---	---	---	---	---	---	---	---	---	---	---	---	---	---	9967863077	---	---	---	---	---	---	---	---
97	5	87	0	2	2013-04-23 13:04:41	2014-04-15 16:21:04	TRUE	2014-04-15 16:21:04	19.037287218634315 72.8494789171776 -52.0 20.0	yes	---	87.7	8.5	---	SAM	SAM	93.4	11.3	standing	MAM	MAM	MAM	2014-03-10	1	1	1	1	1	1	---	1	1	1	1	1	1	1	1	1	1	7738672207		0	---	---	---	1	1	1
98	52	221	0	2	2013-02-19 16:43:05	2014-03-12 16:41:31	FALSE			noservice	---	49	3.11	---	Normal	Normal	70.4	7.67	laying	Normal	Normal	Normal	2014-03-12	---	---	---	---	1	---	---	---	1	1	0	1	1	1	0	---	---	9004509349	---	---	---	---	---	1	1	1
99	29	96	0	2	2013-12-18 16:32:17	2014-04-17 16:01:09	FALSE		19.0340868 72.8523427 0.0 1053.0	yes	---	77.2	9.85	standing	Normal	Normal	78.9	9.82	laying	Normal	Normal	Normal	2014-04-09	---	---	---	---	---	---	---	---	---	---	---	---	---	---	---	---	---			---	---	---	---	---	---	---
100	164	45	0	2	2013-12-31 12:33:17	2014-01-31 17:58:05	FALSE			noopenarea	---	60.5	5.305	laying	Normal	Normal	63.4	6.195	laying	Normal	Normal	Normal	2014-01-27	---	---	---	---	---	---	---	---	---	---	---	---	---	---	---	---	---			---	---	---	---	---	---	---
101	32	81	A	2	2012-07-14 14:45:08	2013-03-14 14:45:51	TRUE	2013-03-14 14:45:51	---	---	---	69.7	8.37	---	Normal	Normal	---	---	---	---	---	Normal	2013-02-13	---	---	---	---	---	---	---	---	---	---	---	---	---	---	---	---	---			---	---	---	---	---	---	---
102	113	118	0	2	2013-04-09 15:18:02	2014-04-16 13:13:44	FALSE			noservice	---	83.5	9.2	---	MAM	MAM	79.7	10.465	standing	Normal	Normal	Normal	2014-04-15	---	---	---	---	---	---	---	---	---	---	---	---	---	---	---	---	---	7208679290		---	---	---	---	---	---	---
103	61	5	0	1	2013-01-21 14:22:15	2014-04-09 17:35:31	FALSE			noservice	---	74.5	9.2	---	Normal	Normal	84.1	10.155	standing	Normal	Normal	Normal	2014-04-09	1	---	---	---	1	---	---	---	1	1	1	1	1	1	1	1	---			---	---	---	---	1	1	1
104	171	120	A	1	2012-07-09 15:51:28	2013-08-27 17:09:40	TRUE	2013-08-27 17:09:40	---	---	---	76.2	9.57	---	Normal	Normal	81.8	10.565	---	Normal	Normal	Normal	2013-08-23	---	---	---	---	---	---	---	---	---	---	---	---	---	---	---	---	---			---	---	---	---	---	---	---
105	20	169	0	1	2013-07-17 15:01:53	2013-10-10 17:51:01	TRUE	2013-10-10 17:51:01			2.5	50	2.7	laying	MAM	MAM	56	4.1	laying	Normal	Normal	Normal	2013-09-11	---	---	---	---	1	---	---	---	1	1	---	1	1	1	---	---	---		---	---	---	---	---	1	1	1
106	20	169	0	1	2013-10-15 14:16:33	2014-04-04 16:55:08	FALSE		19.0331601 72.8505792 0.0 1090.0	yes	---	58	4.58	laying	Normal	Normal	66	6.34	laying	Normal	Normal	Normal	2014-04-04	---	---	---	---	1	---	---	---	1	1	1	1	1	1	1	---	---			---	---	---	---	1	1	1
107	172	999	0	2	2013-07-09 13:18:49	2014-04-18 11:52:46	FALSE			noopenarea	---	55	3.86	laying	Normal	Normal	70	6.785	laying	MAM	MAM	MAM	2014-01-28	---	---	---	---	---	---	---	---	---	---	---	---	---	---	---	---	---	9806395328		0	---	---	---	---	---	---
108	98	185	0	1	2014-01-20 17:20:17	2014-05-02 12:14:40	FALSE			other	---	61	4.47	laying	SAM	SAM	64	5.5	laying	MAM	MAM	MAM	2014-04-18	---	---	---	---	1	---	---	---	1	1	1	1	1	1	1	---	---	2224093146		---	---	---	---	1	1	1
109	104	223	0	1	2013-05-03 13:01:30	2014-04-16 15:32:06	FALSE			noservice	---	70.3	6.41	---	MAM	MAM	88.7	11.995	standing	Normal	Normal	Normal	2014-04-16	1	---	---	---	1	---	---	---	1	1	1	1	1	1	1	1	1	9892653205		---	---	---	---	1	1	1
110	48	9	0	1	2012-07-09 17:13:48	2013-03-25 15:11:49	TRUE	2013-03-25 15:11:49			---	60	5.105	---	Normal	Normal	67.7	6.83	---	Normal	Normal	Normal	2013-02-14	---	---	---	---	---	---	---	---	---	---	---	---	---	---	---	---	---			---	---	---	---	---	---	---
111	88	75	0	2	2013-04-12 16:50:20	2014-04-26 17:17:28	FALSE			noopenarea	---	62.6	5.82	laying	Normal	Normal	76	8.6	laying	Normal	Normal	Normal	2014-04-26	---	---	---	---	---	---	---	---	---	---	---	---	---	---	---	---	---			---	---	---	---	---	---	---
112	119	7	0	2	2014-02-03 11:53:03	2014-04-17 17:25:14	FALSE			noservice	---	62	5.6	laying	Normal	Normal	64.2	7.6	laying	Normal	Normal	Normal	2014-04-10	---	---	---	---	---	---	---	---	---	---	---	---	---	---	---	---	---			---	---	---	---	---	---	---
113	47	258	0	2	2012-09-26 13:53:58	2013-02-25 14:54:58	TRUE	2013-02-25 14:54:58			---	70.2	8.27	---	Normal	Normal	71.6	8.82	---	Normal	Normal	Normal	2012-12-07	---	---	---	---	---	---	---	---	---	---	---	---	---	---	---	---	---			---	---	---	---	---	---	---
114	171	182	0	2	2013-08-16 14:28:28	2014-01-16 12:01:33	FALSE			yes	3.5	55	4.245	---	Normal	Normal	62.7	7.435	laying	Normal	Normal	Normal	2013-12-11	---	---	---	---	1	---	---	---	1	1	---	1	1	1	---	---	---		---	---	---	---	---	1	1	1
115	56	130	0	2	2013-04-12 16:13:01	2014-04-21 14:34:18	FALSE			noservice	2.8	50	3.15	laying	Normal	Normal	71.3	8.5	laying	Normal	Normal	Normal	2014-04-16	---	---	---	---	1	---	---	---	1	1	1	1	1	1	1	---	---	8355923042	---	---	---	---	---	1	1	1
116	57	207	0	2	2013-12-13 12:42:10	2014-04-16 17:48:38	FALSE			noservice	---	59	5.17	laying	Normal	Normal	---	---	---	---	---	Normal	2014-04-12	---	---	---	---	1	---	---	---	1	1	0	1	1	1	0	---	---			---	---	---	---	1	1	1
117	165	130	A	2	2014-01-31 12:27:16	2014-01-31 12:29:35	FALSE			noopenarea	2.95	55.2	4.05	laying	Normal	Normal	---	---	---	---	---	Normal	---	---	---	---	---	---	---	---	---	---	---	---	---	---	---	---	---	---		---	---	---	---	---	---	---	---
118	66	289	0	2	2013-04-18 14:00:40	2014-04-30 15:03:14	FALSE			noservice	3	53	3.6	laying	Normal	Normal	77	9.89	laying	Normal	Normal	Normal	2014-04-22	---	---	---	---	1	---	---	---	1	1	0	1	1	1	0	---	---	9967095899	---	---	---	---	---	1	1	1
119	169	154	0	2	2013-12-11 16:01:45	2014-04-30 15:21:02	FALSE		19.050993925286395 72.85581474824066 -57.0 15.0	yes	---	51	2.715	laying	MAM	MAM	61.5	5.3	laying	MAM	MAM	MAM	2014-03-27	---	---	---	---	---	---	---	---	---	---	---	---	---	---	---	---	---			---	---	---	---	---	---	---
120	21	143	0	2	2013-11-15 12:41:06	2014-04-23 17:04:51	FALSE			noservice	---	79	9.66	laying	Normal	Normal	80.5	10.1	laying	Normal	Normal	Normal	2014-04-08	---	---	---	---	---	---	---	---	---	---	---	---	---	---	---	---	---	8097109316		---	---	---	---	---	---	---
121	168	2	0	1	2012-07-06 14:03:45	2012-09-22 10:46:41	TRUE	2012-09-22 10:46:41	---	---	---	81	8.94	---	Normal	Normal	78	9.295	---	Normal	Normal	Normal	---	---	---	---	---	---	---	---	---	---	---	---	---	---	---	---	---	---			---	---	---	---	---	---	---
122	23	98	0	1	2013-07-03 16:34:39	2013-12-03 17:20:19	TRUE	2013-12-03 17:20:19		noservice	---	89	12.205	---	Normal	Normal	92.3	13.27	standing	Normal	Normal	Normal	2013-11-13	---	---	---	---	---	---	---	---	---	---	---	---	---	---	---	---	---			---	---	---	---	---	---	---
123	85	116	B	1	2014-01-02 15:21:49	2014-03-13 11:52:20	FALSE		19.0460459 72.8512236 0.0 1121.0	yes	---	66.2	5.74	laying	MAM	MAM	69.7	6.485	laying	MAM	MAM	MAM	2014-02-22	---	---	---	---	---	---	---	---	---	---	---	---	---	---	---	---	---	9821025711		---	---	---	---	---	---	---
124	171	5	0	1	2014-01-23 12:44:58	2014-01-23 12:44:58	FALSE		19.051465180235194 72.85671066517209 -85.0 25.0	yes	---	78	10.165	laying	Normal	Normal	---	---	---	---	---	Normal	---	---	---	---	---	---	---	---	---	---	---	---	---	---	---	---	---	---			---	---	---	---	---	---	---
125	3	261	A	1	2013-04-10 13:39:43	2014-04-27 11:41:28	FALSE		19.0403473 72.8498324 0.0 1146.0	yes	---	60	5.26	---	Normal	Normal	69.5	7.8	laying	Normal	Normal	Normal	2014-04-25	---	---	---	---	---	---	---	---	---	---	---	---	---	---	---	---	---			---	---	---	---	---	---	---
126	44	221	0	2	2013-02-26 13:09:53	2013-03-14 15:45:57	TRUE	2013-03-14 15:45:57		noservice	---	87.1	11	---	Normal	Normal	---	---	---	---	---	Normal	---	---	---	---	---	---	---	---	---	---	---	---	---	---	---	---	---	---			---	---	---	---	---	---	---
127	18	155	0	1	2013-04-09 14:36:32	2014-04-07 16:02:17	FALSE		19.03492393119145 72.85183983947832 -51.0 10.0	yes	---	85.2	11.375	---	Normal	Normal	95.7	13.655	standing	Normal	Normal	Normal	2014-04-07	---	---	---	---	---	---	---	---	---	---	---	---	---	---	---	---	---	9870672123		---	---	---	---	---	---	---
128	169	19	0	1	2013-07-27 15:10:41	2013-12-17 17:46:04	FALSE			noservice	---	72.5	9.035	---	Normal	Normal	78.7	9.58	standing	Normal	Normal	Normal	2013-12-09	---	---	---	---	---	---	---	---	---	---	---	---	---	---	---	---	---			---	---	---	---	---	---	---
129	78	155	0	1	2012-11-16 14:20:34	2013-12-13 20:12:00	FALSE			noopenarea	---	64	5.76	---	Normal	Normal	78	8.535	laying	Normal	Normal	Normal	2013-12-13	---	---	---	---	---	---	---	---	---	---	---	---	---	---	---	---	---	9821273495		---	---	---	---	---	---	---
130	59	10	0	1	2013-01-21 12:43:03	2013-12-24 17:25:21	FALSE				---	57	2.5	---	SAM	SAM	69.1	7.75	laying	Normal	Normal	Normal	2013-12-24	---	---	---	---	1	---	---	---	1	1	1	1	1	1	1	---	---		---	---	---	---	---	1	1	1
131	1	175	0	1	2014-02-18 13:46:39	2014-04-07 17:49:28	FALSE		19.0389026 72.8458692 0.0 1548.0	yes	---	68	7.9	laying	Normal	Normal	69	7.8	laying	Normal	Normal	Normal	2014-04-03	---	---	---	---	---	---	---	---	---	---	---	---	---	---	---	---	---			---	---	---	---	---	---	---
132	28	55	A	1	2013-09-05 13:24:40	2014-04-07 17:42:20	FALSE		19.0340627 72.8522931 0.0 1083.0	yes	---	73.4	7.33	laying	MAM	MAM	74.4	8.04	laying	Normal	Normal	Normal	2014-04-07	1	---	---	---	1	---	---	---	1	1	1	1	1	1	1	1	1			---	---	---	---	1	1	1
133	40	20	0	1	2012-10-18 17:22:08	2013-01-17 17:15:51	TRUE	2013-01-17 17:15:51		noopenarea	---	81	9.7	---	Normal	Normal	83.9	9.635	---	Normal	Normal	Normal	2012-12-06	---	---	---	---	---	---	---	---	---	---	---	---	---	---	---	---	---	9863214863		---	---	---	---	---	---	---
134	106	240	0	1	2013-04-19 12:10:31	2014-03-22 13:25:53	FALSE		19.045761 72.857655 0.0 36.0	yes	---	82.5	9.805	---	Normal	Normal	90	11.155	laying	Normal	Normal	Normal	2014-03-22	---	---	---	---	---	---	---	---	---	---	---	---	---	---	---	---	---	9892480344		---	---	---	---	---	---	---
135	44	221	0	1	2013-03-18 15:49:06	2013-08-29 14:11:45	TRUE	2013-08-29 14:11:45		noopenarea	---	68	6.665	---	Normal	Normal	70	7.73	---	Normal	Normal	Normal	2013-08-16	---	---	---	---	---	---	---	---	---	---	---	---	---	---	---	---	---	9892123765		---	---	---	---	---	---	---
136	74	103	A	1	2013-01-12 15:46:29	2014-04-30 21:25:16	FALSE			noservice	---	72	7.78	---	Normal	Normal	90.9	9.885	standing	SAM	SAM	SAM	2014-04-11	1	---	---	---	1	---	---	---	1	1	1	1	1	1	1	1	1		12.5	---	---	---	---	1	1	1
137	71	44	0	1	2012-06-20 15:00:28	2014-05-02 17:13:51	FALSE		---	other	---	61.3	5.2	---	Normal	Normal	80.4	7.96	standing	MAM	MAM	MAM	2014-04-21		1	---	---	1		---	1	1	1	1	1	1	1	1	1	1		---	1	---	---	---	1	1	1
138	46	198	A	1	2012-11-15 14:00:15	2014-03-11 15:01:39	FALSE				---	60.2	6.39	laying	Normal	Normal	80	10.495	laying	Normal	Normal	Normal	2014-03-11	---	---	---	---	---	---	---	---	---	---	---	---	---	---	---	---	---			---	---	---	---	---	---	---
139	51	138	0	1	2012-06-22 14:55:56	2013-12-18 16:12:00	TRUE	2013-12-18 16:12:00		noopenarea	---	73	7	---	MAM	MAM	87.2	10.04	standing	Normal	Normal	Normal	2013-12-11	1	1	---	---	1	1	1	1	1	1	1	1	1	1	1	1	1		---	---	---	---	---	1	1	1
140	116	81	0	1	2013-04-08 15:47:02	2013-08-16 10:10:21	TRUE	2013-08-16 10:10:21	19.0478278 72.86036 0.0 643.0	yes	---	81.2	9.935	---	Normal	Normal	---	---	---	---	---	Normal	2013-07-13	---	---	---	---	---	---	---	---	---	---	---	---	---	---	---	---	---	9176252186		---	---	---	---	---	---	---
141	55	9	A	1	2013-08-21 11:43:25	2014-04-21 16:57:28	FALSE			noservice	---	59	5	---	Normal	Normal	63	6.25	laying	Normal	Normal	Normal	2014-04-17	---	---	---	---	1	---	---	---	1	1	0	1	1	1	0	---	---			---	---	---	---	1	1	1
142	165	147	0	1	2012-04-10 16:15:45	2013-12-20 21:49:51	FALSE		---	---	---	56	2	---	SAM	SAM	77.6	13.78	laying	Normal	Normal	Normal	2013-12-19	---	---	---	---	1	---	---	---	1	1	1	1	1	1	1	---	---	---	---	---	---	---	---	1	1	1
143	165	147	0	1	2012-03-28 15:32:13	2012-11-02 16:17:09	TRUE	2012-11-02 16:17:09	---	---	---	56	2	---	SAM	SAM	---	---	---	---	---	SAM	---	---	---	---	---	---	---	---	---	---	---	---	---	---	---	---	---	---	---	---	---	---	---	---	---	---	---
144	66	300	0	1	2013-06-05 12:08:55	2014-04-30 15:12:45	FALSE			other	---	83	10.26	laying	Normal	Normal	90.2	11.28	standing	Normal	Normal	Normal	2014-04-21	---	---	---	---	---	---	---	---	---	---	---	---	---	---	---	---	---	7710949584		---	---	---	---	---	---	---
145	54	999	0	1	2012-08-11 15:58:15	2013-04-24 13:39:28	TRUE	2013-04-24 13:39:28	---	---	---	96.5	13.6	---	Normal	Normal	96.9	14.05	---	Normal	Normal	Normal	2012-11-08	---	---	---	---	---	---	---	---	---	---	---	---	---	---	---	---	---			---	---	---	---	---	---	---
146	52	149	0	1	2014-01-31 17:05:26	2014-01-31 17:05:26	FALSE				---	82.4	11.035	laying	Normal	Normal	---	---	---	---	---	Normal	---	---	---	---	---	---	---	---	---	---	---	---	---	---	---	---	---	---			---	---	---	---	---	---	---
147	52	165	0	1	2012-07-09 11:44:09	2012-08-09 10:45:35	TRUE	2012-08-09 10:45:35	---	---	---	88	13.3	---	Normal	Normal	---	---	---	---	---	Normal	---	---	---	---	---	---	---	---	---	---	---	---	---	---	---	---	---	---			---	---	---	---	---	---	---
148	41	1	0	1	2013-11-15 12:20:44	2014-03-03 16:47:22	FALSE				3.12	54	3.745	laying	Normal	Normal	61.4	6.06	laying	Normal	Normal	Normal	2014-03-03	---	---	---	---	---	---	---	---	---	---	---	---	---	---	---	---	---	7208811249	---	---	---	---	---	---	---	---
149	120	151	0	1	2014-02-05 12:18:03	2014-04-27 16:03:22	FALSE			noservice	---	78.2	10.1	laying	Normal	Normal	78.8	10.7	laying	Normal	Normal	Normal	2014-04-18	---	---	---	---	---	---	---	---	---	---	---	---	---	---	---	---	---	9987316656		---	---	---	---	---	---	---
150	99	117	0	1	2013-04-25 14:07:34	2014-04-17 17:14:31	FALSE			other	---	57.1	4.61	---	Normal	Normal	65	6.535	laying	Normal	Normal	Normal	2014-04-17	---	---	---	---	---	---	---	---	---	---	---	---	---	---	---	---	---			---	---	---	---	---	---	---
151	85	1	0	1	2014-01-02 12:42:48	2014-02-20 17:31:56	FALSE		19.0460459 72.8512236 0.0 1121.0	yes	---	65.3	6.45	laying	Normal	Normal	66.8	7.555	laying	Normal	Normal	Normal	2014-02-20	---	---	---	---	---	---	---	---	---	---	---	---	---	---	---	---	---	9867153160		---	---	---	---	---	---	---
152	77	219	0	1	2012-11-02 15:39:29	2013-12-19 13:36:25	FALSE			noservice	---	64.7	6.825	laying	Normal	Normal	77	9.42	laying	Normal	Normal	Normal	2013-12-17	---	---	---	---	---	---	---	---	---	---	---	---	---	---	---	---	---	7738910647	15	---	---	---	---	---	---	---
153	106	252	0	1	2013-04-24 13:46:14	2014-03-22 13:54:37	FALSE		19.045846282661945 72.85849213280129 -41.0 10.0	yes	---	78.5	8.3	---	Normal	Normal	83	10.165	laying	Normal	Normal	Normal	2014-03-22	1	0	---	---	1	0	---	0	1	1	1	1	1	1	1	1	1			---	---	---	---	1	1	1
154	75	60	0	1	2012-10-04 14:10:38	2014-02-21 15:16:36	TRUE	2014-02-21 15:16:36		noopenarea	---	78.5	7.455	---	SAM	SAM	88.7	9.87	standing	MAM	MAM	MAM	2013-12-16	0	0	1	1	1	0	0	0	0	0	0	0	0	0	0	0	0	9987712211	12	1	---	---	---	0	0	0
155	44	221	0	1	2013-03-13 17:01:52	2013-03-14 15:45:36	TRUE	2013-03-14 15:45:36		noopenarea	---	68	6.67	---	Normal	Normal	---	---	---	---	---	Normal	---	---	---	---	---	---	---	---	---	---	---	---	---	---	---	---	---	---	9892123739		---	---	---	---	---	---	---
156	77	44	0	2	2012-11-01 15:44:52	2013-12-17 19:59:19	FALSE		19.04613379080004 72.8489964481677 -4.0 15.0	yes	---	57.8	4.35	---	MAM	MAM	78	9.135	laying	Normal	Normal	Normal	2013-12-17	---	---	---	---	1	---	---	---	1	1	1	1	1	1	1	---	---	9821913474		---	---	---	---	1	1	1
157	66	77	0	1	2012-06-22 11:14:50	2013-06-24 14:20:39	TRUE	2013-06-24 14:20:39	---	---	---	81.2	9.4	---	Normal	Normal	87	11.285	---	Normal	Normal	Normal	2013-06-20	---	---	---	---	---	---	---	---	---	---	---	---	---	---	---	---	---	---	---	---	---	---	---	---	---	---
158	81	97	0	1	2012-12-31 12:50:15	2013-12-23 15:27:44	FALSE			noservice	---	51.3	2.86	---	MAM	MAM	62.5	6.055	---	Normal	Normal	Normal	2013-12-23	---	---	---	---	1	---	---	---	---	---	---	1	---	---	---	---	---	9773095685	---	---	---	---	---	1	---	---
159	59	77	0	1	2013-01-28 15:48:49	2013-12-20 15:17:11	TRUE	2013-12-20 15:17:11		noopenarea	---	61.5	6.335	---	Normal	Normal	62	7.285	---	Normal	Normal	Normal	2013-12-20	---	---	---	---	---	---	---	---	---	---	---	---	---	---	---	---	---			---	---	---	---	---	---	---
160	77	39	0	1	2012-11-01 14:28:43	2013-12-17 19:52:40	FALSE			noopenarea	---	72.2	8.43	---	Normal	Normal	89.2	10.47	standing	Normal	Normal	Normal	2013-12-17	1	1	1	---	1	1	---	1	1	1	1	1	1	1	1	1	1	9029304661	15	---	---	---	---	1	1	1
161	80	32	A	2	2014-01-31 13:03:15	2014-01-31 13:03:15	FALSE			noservice	---	57.5	4.65	laying	Normal	Normal	---	---	---	---	---	Normal	---	---	---	---	---	---	---	---	---	---	---	---	---	---	---	---	---	---			---	---	---	---	---	---	---
162	63	20	A	2	2013-01-25 14:59:41	2014-04-30 17:18:34	FALSE			noservice	---	68.5	7.47	---	Normal	Normal	76	9.84	laying	Normal	Normal	Normal	2014-04-23	---	---	---	---	---	---	---	---	---	---	---	---	---	---	---	---	---		13.5	---	---	---	---	---	---	---
163	63	240	0	1	2013-02-25 14:57:58	2014-04-30 17:08:12	FALSE			noservice	---	56.5	4.76	---	Normal	Normal	62.3	5.91	---	Normal	Normal	Normal	2014-04-23	---	---	---	---	1	---	---	---	1	0	---	1	1	0	---	---	---			---	---	---	---	1	1	1
164	69	285	0	1	2012-10-15 12:09:23	2013-12-14 21:06:23	FALSE			noservice	---	79	11.05	---	Normal	Normal	89.9	12.495	standing	Normal	Normal	Normal	2013-12-11	---	---	---	---	---	---	---	---	---	---	---	---	---	---	---	---	---	9892160811	15.5	---	---	---	---	---	---	---
165	77	30	0	2	2013-12-17 13:44:29	2014-03-05 13:19:22	FALSE			noservice	3.5	58	5.58	laying	Normal	Normal	62	6.665	laying	Normal	Normal	Normal	2014-01-23	---	---	---	---	---	---	---	---	---	---	---	---	---	---	---	---	---	9967414478	---	---	---	---	---	---	---	---
166	120	136	0	2	2013-05-02 12:23:48	2014-04-27 15:49:14	FALSE		19.049704489758227 72.86144998771167 -55.0 20.0	yes	---	79.3	10.235	---	Normal	Normal	84.4	10.865	standing	Normal	Normal	Normal	2014-04-18	---	---	---	---	---	---	---	---	---	---	---	---	---	---	---	---	---	9819216429		---	---	---	---	---	---	---
167	118	79	0	2	2013-05-15 12:48:37	2014-04-10 17:53:24	FALSE		19.05115283642548 72.85977821086823 -58.0 5.0	yes	---	55	3.705	---	MAM	MAM	69.2	7.815	laying	Normal	Normal	Normal	2014-04-10	---	---	---	---	1	---	---	---	---	---	---	1	---	---	---	---	---	9773697511		---	---	---	---	1	---	---
168	75	999	0	1	2013-01-03 12:43:23	2013-04-18 13:22:28	TRUE	2013-04-18 13:22:28		noopenarea	---	55	3	---	SAM	SAM	55.2	4	---	Normal	Normal	Normal	2013-03-14	---	---	---	---	---	---	---	---	---	---	---	---	---	---	---	---	---	9324044063	---	---	---	---	---	---	---	---
169	83	352	0	1	2012-11-23 13:22:51	2014-01-24 05:04:45	FALSE			noservice	---	67	7.2	laying	Normal	Normal	79.5	9.1	laying	Normal	Normal	Normal	2013-12-18	---	---	---	---	---	---	---	---	---	---	---	---	---	---	---	---	---	9867228858		---	---	---	---	---	---	---
170	3	283	0	2	2013-04-12 11:48:58	2014-04-27 10:45:58	FALSE		19.0403251 72.8498432 0.0 1143.0	yes	---	83.2	10.19	standing	Normal	Normal	86	11.07	laying	Normal	Normal	Normal	2014-04-21	---	---	---	---	---	---	---	---	---	---	---	---	---	---	---	---	---	9833042665		---	---	---	---	---	---	---
171	24	147	A	1	2013-04-05 13:14:06	2014-04-07 17:25:20	FALSE		19.035962609237373 72.84989403755829 -41.0 5.0	yes	---	75.3	8.025	---	Normal	Normal	83.9	10.15	standing	Normal	Normal	Normal	2014-04-03	---	---	---	---	---	---	---	---	---	---	---	---	---	---	---	---	---	9702078073		---	---	---	---	---	---	---
172	3	229	0	1	2014-01-31 13:56:44	2014-04-27 09:34:51	FALSE		19.0407749 72.8506361 0.0 36.0	yes	---	80	10.4	laying	Normal	Normal	81.5	10.7	laying	Normal	Normal	Normal	2014-04-21	---	---	---	---	---	---	---	---	---	---	---	---	---	---	---	---	---			---	---	---	---	---	---	---
173	169	273	0	2	2013-11-18 14:01:04	2013-12-17 17:20:56	FALSE			noservice	---	70.2	8.01	laying	Normal	Normal	71	7.9	laying	Normal	Normal	Normal	2013-12-09	---	---	---	---	---	---	---	---	---	---	---	---	---	---	---	---	---			---	---	---	---	---	---	---
174	74	268	0	2	2013-12-14 17:38:59	2014-04-30 20:21:07	FALSE			noopenarea	---	81.5	10.505	laying	Normal	Normal	82	11	laying	Normal	Normal	Normal	2014-04-12	---	---	---	---	---	---	---	---	---	---	---	---	---	---	---	---	---		13	---	---	---	---	---	---	---
175	120	309	0	1	2014-02-06 15:39:37	2014-04-28 17:53:34	FALSE		19.0472738 72.8612839 0.0 548.0	yes	---	66.2	6.42	laying	Normal	Normal	69.5	8.485	laying	Normal	Normal	Normal	2014-04-18	---	---	---	---	---	---	---	---	---	---	---	---	---	---	---	---	---	9324209380		---	---	---	---	---	---	---
176	68	274	0	2	2012-08-13 12:44:47	2013-09-16 16:47:27	TRUE	2013-09-16 16:47:27	---	---	---	81.9	11.14	---	Normal	Normal	92	13.04	---	Normal	Normal	Normal	2013-08-14	---	---	---	---	---	---	---	---	---	---	---	---	---	---	---	---	---	9004620970	15.5	---	---	---	---	---	---	---
177	62	170	A	1	2013-01-11 16:05:39	2013-02-21 14:02:53	TRUE	2013-02-21 14:02:53		noservice	---	80.2	9.52	---	Normal	Normal	80.2	9.52	---	Normal	Normal	Normal	2013-01-11	---	---	---	---	---	---	---	---	---	---	---	---	---	---	---	---	---			---	---	---	---	---	---	---
178	53	4	0	2	2012-07-09 13:58:32	2012-07-16 16:41:04	TRUE	2012-07-16 16:41:04	---	---	---	91.8	12.31	---	Normal	Normal	---	---	---	---	---	Normal	---	---	---	---	---	---	---	---	---	---	---	---	---	---	---	---	---	---			---	---	---	---	---	---	---
179	171	158	0	2	2013-11-22 12:45:43	2014-04-30 15:29:37	FALSE			noservice	---	59	4.805	laying	Normal	Normal	68.3	6.52	laying	MAM	MAM	MAM	2014-03-27	---	---	---	---	---	---	---	---	---	---	---	---	---	---	---	---	---		---	---	---	---	---	---	---	---
180	76	298	0	2	2012-10-18 14:47:13	2014-05-02 16:17:46	FALSE		19.043140093684347 72.85161467158188 -32.0 5.0	yes	---	59.2	4.815	---	Normal	Normal	77	7.425	laying	SAM	SAM	SAM	2014-04-17	1	---	---	---	1	---	---	---	1	1	1	1	1	1	1	1	---	9821051682	13	---	---	---	---	1	1	1
181	99	142	A	1	2014-01-22 17:09:56	2014-04-17 17:27:46	FALSE			other	---	65.5	6.33	laying	Normal	Normal	66.4	6.375	laying	Normal	Normal	Normal	2014-04-17	---	---	---	---	---	---	---	---	---	---	---	---	---	---	---	---	---			---	---	---	---	---	---	---
182	17	195	0	1	2013-04-12 15:55:23	2014-04-10 15:38:18	FALSE		19.034916899943802 72.8518125281386 -53.0 10.0	yes	---	67	5.995	---	MAM	MAM	79.2	9.075	standing	Normal	Normal	Normal	2014-04-10	1	---	---	---	1	---	---	---	1	1	1	1	1	1	1	1	---	9769583467		---	---	---	---	1	1	1
183	61	293	A	1	2012-06-25 13:45:01	2014-04-17 17:22:24	FALSE			noservice	---	59.8	5.36	---	Normal	Normal	75	8	---	Normal	Normal	Normal	2014-04-09	---	---	---	---	---	---	---	---	---	---	---	---	---	---	---	---	---		---	---	---	---	---	---	---	---
184	78	26	0	1	2012-11-08 14:57:38	2013-07-23 15:56:00	TRUE	2013-07-23 15:56:00		noopenarea	---	80	9.298	---	Normal	Normal	85	10.25	---	Normal	Normal	Normal	2013-07-18	---	---	---	---	---	---	---	---	---	---	---	---	---	---	---	---	---	8652510323	13	---	---	---	---	---	---	---
185	85	136	0	1	2014-02-04 13:08:34	2014-03-12 15:45:50	FALSE			yes	2.225	51.2	2.94	laying	MAM	MAM	52.2	3.415	laying	Normal	Normal	Normal	2014-02-20	---	---	---	---	1	---	---	---	1	---	---	1	1	---	---	---	---	8976399770	---	---	---	---	---	1	1	---
186	76	249	0	1	2013-01-01 12:43:07	2014-05-02 15:37:12	FALSE			noservice	---	56.5	3.7	---	SAM	SAM	76.5	9	laying	Normal	Normal	Normal	2014-04-17	---	---	---	---	1	---	---	---	1	1	1	1	1	1	1	---	---	9892167983	---	---	---	---	---	1	1	1
187	3	150	0	1	2013-06-18 11:53:19	2014-04-27 00:08:41	FALSE			noservice	---	59	5.57	laying	Normal	Normal	70	7.45	laying	Normal	Normal	Normal	2014-04-21	---	---	---	---	1	---	---	---	1	1	0	1	1	1	0	---	---			---	---	---	---	1	1	1
188	5	106	0	1	2013-04-15 15:41:19	2014-04-09 15:56:19	FALSE		19.03756787444254 72.84971969617504 -37.0 5.0	yes	---	79.7	8.97	---	Normal	Normal	85.2	10.23	standing	Normal	Normal	Normal	2014-04-07	---	---	---	---	---	---	---	---	---	---	---	---	---	---	---	---	---	9821772513		---	---	---	---	---	---	---
189	68	150	0	2	2012-08-11 11:32:06	2012-10-26 16:42:43	TRUE	2012-10-26 16:42:43	---	---	---	92.8	11.255	---	Normal	MAM	---	---	---	---	---	MAM	---	---	---	---	---	---	---	---	---	---	---	---	---	---	---	---	---	---	9892264628	14	---	---	---	---	---	---	---
190	1	19	0	2	2013-04-15 15:04:51	2014-04-07 17:27:51	FALSE		19.0426029 72.8497653 0.0 707.0	yes	---	69.1	6.82	---	MAM	MAM	79	8.82	laying	Normal	Normal	Normal	2014-04-03	---	---	---	---	---	---	---	---	---	---	---	---	---	---	---	---	---	9967492409		---	---	---	---	---	---	---
191	2	50	A	2	2013-04-26 15:20:21	2014-04-10 16:40:12	FALSE			noservice	---	73	7.72	---	Normal	Normal	81.5	9.8	laying	Normal	Normal	Normal	2014-04-09	---	---	---	---	---	---	---	---	---	---	---	---	---	---	---	---	---			---	---	---	---	---	---	---
192	2	93	0	2	2013-04-30 15:23:40	2014-04-10 16:59:29	FALSE			noservice	---	62	7.425	---	Normal	Normal	74	9.5	laying	Normal	Normal	Normal	2014-04-09	---	---	---	---	---	---	---	---	---	---	---	---	---	---	---	---	---	9322094407		---	---	---	---	---	---	---
193	2	125	0	2	2013-04-25 14:47:35	2014-04-10 16:28:19	FALSE			noservice	---	72	7.72	laying	Normal	Normal	79.2	10.3	standing	Normal	Normal	Normal	2014-04-09	---	---	---	---	---	---	---	---	---	---	---	---	---	---	---	---	---			---	---	---	---	---	---	---
194	3	55	A	2	2013-04-05 16:04:02	2014-04-27 11:32:52	FALSE		19.0403786 72.8497971 0.0 1155.0	yes	---	80.5	9.15	---	Normal	Normal	89.7	10.8	standing	Normal	Normal	Normal	2014-04-25	---	---	---	---	---	---	---	---	---	---	---	---	---	---	---	---	---	9769865530		---	---	---	---	---	---	---
195	117	197	0	1	2013-04-15 12:51:34	2014-04-14 17:41:06	FALSE		19.0510846 72.8599579 0.0 676.0	yes	---	83.4	11.04	---	Normal	Normal	84.5	11.55	---	Normal	Normal	Normal	2014-04-12	---	---	---	---	---	---	---	---	---	---	---	---	---	---	---	---	---			---	---	---	---	---	---	---
196	99	51	0	1	2013-12-13 16:57:33	2014-04-16 14:31:39	FALSE			other	---	84.2	10.705	standing	Normal	Normal	86	11.47	standing	Normal	Normal	Normal	2014-04-16	---	---	---	---	---	---	---	---	---	---	---	---	---	---	---	---	---			---	---	---	---	---	---	---
197	93	109	A	1	2014-01-09 15:10:45	2014-04-18 17:33:37	FALSE		19.0482905 72.8558599 0.0 708.0	yes	---	55	4.015	laying	Normal	Normal	64	6.1	laying	Normal	Normal	Normal	2014-04-17	---	---	---	---	---	---	---	---	---	---	---	---	---	---	---	---	---	9757107366		---	---	---	---	---	---	---
198	115	116	A	2	2013-07-08 16:08:20	2013-12-04 10:22:32	TRUE	2013-12-04 10:22:32		noservice	---	87	11.395	---	Normal	Normal	90.2	11.35	standing	Normal	Normal	Normal	2013-11-19	---	---	---	---	---	---	---	---	---	---	---	---	---	---	---	---	---			---	---	---	---	---	---	---
199	55	7	0	1	2013-07-26 13:47:40	2014-04-21 15:35:03	FALSE			noservice	1.41	42	1.4	laying	SAM	SAM	59	4.6	laying	MAM	MAM	MAM	2014-04-17	0	---	---	---	1	---	---	---	1	0	0	1	1	0	0	0	---		---	---	---	---	---	1	1	0
200	108	275	0	1	2013-05-06 14:13:30	2014-03-12 15:12:14	FALSE		19.045450385430424 72.85845656455973 -40.0 15.0	yes	---	83.5	9.23	---	MAM	MAM	90.9	10.825	standing	Normal	Normal	Normal	2014-03-12	---	---	---	---	---	---	---	---	---	---	---	---	---	---	---	---	---	9167412445		---	---	---	---	---	---	---
201	158	15	0	1	2013-10-15 17:25:38	2014-01-27 17:19:51	FALSE			noservice	---	81.4	9.24	standing	Normal	Normal	---	---	---	---	---	Normal	2013-12-17	---	---	---	---	---	---	---	---	---	---	---	---	---	---	---	---	---			---	---	---	---	---	---	---
202	23	161	0	1	2013-06-24 14:16:51	2014-04-15 16:19:59	FALSE			noservice	---	69.8	7.31	---	Normal	Normal	83.5	10.62	standing	Normal	Normal	Normal	2014-04-08	---	---	---	---	---	---	---	---	---	---	---	---	---	---	---	---	---			---	---	---	---	---	---	---
203	175	50	0	2	2014-01-23 13:21:51	2014-05-02 13:20:16	FALSE			noopenarea	2.2	52	2.495	laying	SAM	SAM	53.1	4.98	laying	Normal	Normal	Normal	2014-04-03	---	---	---	---	1	---	---	---	---	---	---	1	---	---	---	---	---	9987908709	---	---	---	---	---	1	---	---
204	93	142	0	2	2013-07-08 17:51:27	2014-04-23 17:17:07	FALSE			noopenarea	---	69.8	7.055	---	MAM	MAM	78	9.135	laying	Normal	Normal	Normal	2014-04-17	---	---	---	---	---	---	---	---	---	---	---	---	---	---	---	---	---			---	---	---	---	---	---	---
205	3	279	0	2	2013-08-27 15:52:11	2014-04-27 10:44:20	FALSE			noopenarea	2.83	49	3	laying	Normal	Normal	67	8.56	laying	Normal	Normal	Normal	2014-04-21	---	---	---	---	1	---	---	---	1	1	0	1	1	1	0	---	---	9877533121	---	---	---	---	---	1	1	1
206	117	45	0	2	2014-04-16 14:41:20	2014-04-16 14:41:20	FALSE			noservice	---	74.5	8.375	laying	Normal	Normal	---	---	---	---	---	Normal	---	---	---	---	---	---	---	---	---	---	---	---	---	---	---	---	---	---			---	---	---	---	---	---	---
207	3	305	0	2	2013-05-16 13:51:47	2013-10-30 12:30:47	TRUE	2013-10-30 12:30:47		noservice	---	72	8.38	---	Normal	Normal	---	---	---	---	---	Normal	2013-10-11	---	---	---	---	---	---	---	---	---	---	---	---	---	---	---	---	---			---	---	---	---	---	---	---
208	117	24	A	2	2014-01-29 13:41:57	2014-04-14 17:47:47	FALSE			noservice	---	78.5	9.715	laying	Normal	Normal	82.1	10.215	laying	Normal	Normal	Normal	2014-04-12	---	---	---	---	---	---	---	---	---	---	---	---	---	---	---	---	---	9985107065		---	---	---	---	---	---	---
209	3	321	0	2	2013-04-09 14:49:52	2014-04-27 10:53:35	TRUE	2014-04-27 10:53:35	19.0403545 72.8498195 0.0 1149.0	yes	---	79.2	10.29	laying	Normal	Normal	90.2	11.9	standing	Normal	Normal	Normal	2014-04-21	---	---	---	---	---	---	---	---	---	---	---	---	---	---	---	---	---	9029341595		---	---	---	---	---	---	---
210	113	205	0	2	2013-05-28 15:17:22	2014-04-21 17:35:23	FALSE			noopenarea	---	60.5	5.37	---	Normal	Normal	73	8.275	laying	Normal	Normal	Normal	2014-04-15	---	---	---	---	---	---	---	---	---	---	---	---	---	---	---	---	---	9004238814		---	---	---	---	---	---	---
211	82	247	0	1	2012-10-25 15:12:46	2013-07-22 22:33:46	TRUE	2013-07-22 22:33:46	19.044430359095625 72.85015810159256 -46.0 5.0	yes	---	87.5	11.025	---	Normal	Normal	91	11.73	---	Normal	Normal	Normal	2013-07-15	---	---	---	---	---	---	---	---	---	---	---	---	---	---	---	---	---		15	---	---	---	---	---	---	---
212	48	33	0	1	2012-07-09 14:57:17	2012-10-26 15:37:55	TRUE	2012-10-26 15:37:55	---	---	---	86	10.98	---	Normal	Normal	---	---	---	---	---	Normal	---	---	---	---	---	---	---	---	---	---	---	---	---	---	---	---	---	---			---	---	---	---	---	---	---
213	119	87	0	2	2013-04-15 13:56:56	2014-04-20 15:41:56	FALSE		19.049513055863642 72.8613158046367 -67.0 10.0	yes	---	77.2	8.425	---	Normal	Normal	85.5	10.965	laying	Normal	Normal	Normal	2014-04-20	---	---	---	---	---	---	---	---	---	---	---	---	---	---	---	---	---	9029828502		---	---	---	---	---	---	---
214	119	87	0	2	2013-05-03 17:44:10	2013-05-31 17:19:45	TRUE	2013-05-31 17:19:45			---	77.2	8.425	---	Normal	Normal	---	---	---	---	---	Normal	---	---	---	---	---	---	---	---	---	---	---	---	---	---	---	---	---	---			---	---	---	---	---	---	---
215	119	87	0	2	2013-04-30 19:53:19	2013-05-31 17:21:04	TRUE	2013-05-31 17:21:04			---	77.2	8.425	---	Normal	Normal	---	---	---	---	---	Normal	---	---	---	---	---	---	---	---	---	---	---	---	---	---	---	---	---	---	9029828502		---	---	---	---	---	---	---
216	44	229	0	1	2013-05-08 16:37:02	2014-01-01 11:30:18	FALSE			noopenarea	3	50	3.93	laying	Normal	Normal	73.2	8.335	laying	Normal	Normal	Normal	2013-12-11	---	---	---	---	1	---	---	---	1	1	1	1	1	1	1	---	---	9172400303	---	---	---	---	---	1	1	1
217	23	69	0	1	2014-01-29 17:42:32	2014-04-17 16:56:57	FALSE			noservice	---	61	5.68	laying	Normal	Normal	64	6.69	laying	Normal	Normal	Normal	2014-04-08	---	---	---	---	1	---	---	---	1	1	1	1	1	1	1	---	---			---	---	---	---	1	1	1
218	172	214	A	2	2014-01-28 13:20:01	2014-04-28 12:37:40	FALSE			noopenarea	3.57	62.5	4.935	laying	SAM	SAM	---	---	---	---	---	SAM	---	---	---	---	---	1	---	---	---	1	0	---	1	1	0	---	---	---	8286305614	---	---	---	---	---	1	1	1
219	26	21	0	2	2013-08-22 16:58:58	2014-04-09 17:22:35	FALSE			yes	2.5	58	5.4	---	Normal	Normal	72.2	8.91	laying	Normal	Normal	Normal	2014-04-09	---	---	---	---	---	---	---	---	---	---	---	---	---	---	---	---	---	9870857529	---	---	---	---	---	---	---	---
220	109	470	0	1	2014-04-23 15:05:55	2014-04-23 15:29:08	FALSE			noservice	---	60	6.53	laying	Normal	Normal	---	---	---	---	---	Normal	---	---	---	---	---	1	---	---	---	1	1	1	1	1	1	1	---	---			---	---	---	---	1	1	1
221	113	167	0	2	2013-09-02 12:35:10	2014-04-21 09:56:32	FALSE			noservice	---	63	6.21	---	Normal	Normal	72	8.54	laying	Normal	Normal	Normal	2014-04-15	---	---	---	---	1	---	---	---	1	1	1	1	1	1	1	---	---	9920023847		---	---	---	---	1	1	1
222	34	224	0	2	2013-06-28 15:45:49	2014-04-30 14:16:04	FALSE			noopenarea	2.9	51	3.8	laying	Normal	Normal	66	9.03	laying	Normal	Normal	Normal	2014-04-22	---	---	---	---	1	---	---	---	1	1	---	1	1	1	---	---	---	9664571693	---	---	---	---	---	1	1	1
223	48	30	A	2	2013-04-16 10:23:31	2014-02-24 15:54:05	FALSE				---	70	8.83	laying	Normal	Normal	80.8	10.57	laying	Normal	Normal	Normal	2014-02-24	---	---	---	---	---	---	---	---	---	---	---	---	---	---	---	---	---			---	---	---	---	---	---	---
224	92	70	B	1	2013-04-13 13:28:45	2014-04-25 20:18:59	FALSE		19.046925781794986 72.85516260280883 -46.0 5.0	yes	---	68.5	7.33	---	Normal	Normal	78	9	laying	Normal	Normal	Normal	2014-04-10	---	---	---	---	---	---	---	---	---	---	---	---	---	---	---	---	---	8976515348		---	---	---	---	---	---	---
225	109	443	0	1	2014-03-11 16:43:44	2014-04-26 20:43:43	FALSE			noservice	---	49	3.06	laying	Normal	Normal	---	---	---	---	---	Normal	2014-04-26	---	---	---	---	---	---	---	---	---	---	---	---	---	---	---	---	---			---	---	---	---	---	---	---
226	9	263	0	1	2013-11-20 11:33:46	2014-04-16 16:24:58	FALSE			yes	2.3	50	3.955	laying	Normal	Normal	63.7	6.18	laying	Normal	Normal	Normal	2014-04-11	---	---	---	---	---	---	---	---	---	---	---	---	---	---	---	---	---	9869643733	---	---	---	---	---	---	---	---
227	9	148	0	1	2014-04-10 15:23:04	2014-04-10 16:09:16	FALSE			noopenarea	---	68.5	6.875	laying	Normal	Normal	---	---	---	---	---	Normal	---	---	---	---	---	---	---	---	---	---	---	---	---	---	---	---	---	---			---	---	---	---	---	---	---
228	110	218	0	1	2014-03-27 15:40:31	2014-04-18 17:27:53	FALSE			noservice	---	80.3	9.59	laying	Normal	Normal	80.5	10.4	laying	Normal	Normal	Normal	2014-04-17	---	---	---	---	---	---	---	---	---	---	---	---	---	---	---	---	---			---	---	---	---	---	---	---
229	109	269	0	1	2013-04-13 11:36:43	2014-04-26 20:33:29	FALSE			noservice	---	70	7.565	laying	Normal	Normal	72.5	8.34	laying	Normal	Normal	Normal	2014-04-25	---	---	---	---	---	---	---	---	---	---	---	---	---	---	---	---	---			---	---	---	---	---	---	---
230	91	390	0	2	2013-05-09 17:35:29	2014-04-15 18:02:03	FALSE			noopenarea	---	60.3	4.98	---	MAM	MAM	72.5	7.765	laying	Normal	Normal	Normal	2014-04-12	---	---	---	---	1	---	---	---	1	1	1	1	1	1	1	---	---	9321271435		---	---	---	---	1	1	1
231	78	96	A	2	2012-11-07 15:29:14	2013-07-23 16:01:16	TRUE	2013-07-23 16:01:16		noopenarea	---	80.6	10.37	---	Normal	Normal	82.2	10.59	---	Normal	Normal	Normal	2013-07-18	---	---	---	---	---	---	---	---	---	---	---	---	---	---	---	---	---	9022351200	15	---	---	---	---	---	---	---
232	89	301	0	2	2012-11-06 00:58:09	2013-10-24 17:09:27	TRUE	2013-10-24 17:09:27		noopenarea	---	83	9.36	---	MAM	MAM	91.2	11.42	standing	Normal	Normal	Normal	2013-10-11	1	0	0	0	1	0	0	0	1	1	1	1	1	1	1	1	1	9920220228		---	---	---	---	1	1	1
233	47	260	0	2	2012-11-08 11:03:49	2013-06-17 16:36:52	TRUE	2013-06-17 16:36:52			---	49.5	3.5	---	Normal	Normal	68.7	9.22	---	Normal	Normal	Normal	2013-05-08	---	---	---	---	1	---	---	---	1	1	1	1	1	1	1	---	---	9892191465	---	---	---	---	---	1	1	1
234	92	139	0	2	2013-04-12 12:24:15	2013-08-20 12:23:06	TRUE	2013-08-20 12:23:06	19.04721396260742 72.85540585625222 -51.0 10.0	yes	---	93	13.92	---	Normal	Normal	94.8	14.185	---	Normal	Normal	Normal	2013-08-14	---	---	---	---	---	---	---	---	---	---	---	---	---	---	---	---	---	9664173135		---	---	---	---	---	---	---
235	87	54	0	2	2012-11-23 15:27:54	2014-02-19 16:40:17	FALSE		19.0400891 72.853208 0.0 551.0	yes	---	71.5	9.84	laying	Normal	Normal	83.5	13.155	laying	Normal	Normal	Normal	2014-02-19	---	---	---	---	---	---	---	---	---	---	---	---	---	---	---	---	---	9892876567		---	---	---	---	---	---	---
236	178	186	0	2	2013-08-28 14:48:47	2014-01-24 15:21:09	FALSE			noopenarea	---	47	2.5	laying	Normal	Normal	50.2	2.915	laying	Normal	Normal	Normal	2013-12-10	---	---	---	---	1	---	---	---	1	1	1	1	1	1	1	---	---			---	---	---	---	1	1	1
237	28	118	0	2	2013-05-08 13:18:58	2014-04-07 17:27:26	FALSE		19.037584670050443 72.85164326168191 -63.0 5.0	yes	---	66	6.1	---	MAM	MAM	81.5	11.315	laying	Normal	Normal	Normal	2014-04-07	---	---	---	---	1	---	---	---	1	1	1	1	1	1	1	---	---	9769889712		---	---	---	---	1	1	1
238	33	999	0	2	2013-08-23 13:23:12	2014-02-21 15:20:36	TRUE	2014-02-21 15:20:36		noopenarea	---	79	10.725	---	Normal	Normal	81	10.95	laying	Normal	Normal	Normal	2013-12-20	---	---	---	---	---	---	---	---	---	---	---	---	---	---	---	---	---			---	---	---	---	---	---	---
239	4	69	0	2	2013-04-05 13:20:28	2014-02-21 16:33:21	TRUE	2014-02-21 16:33:21	19.039895269772796 72.85035654283715 -57.0 5.0	yes	---	75.1	8.88	---	Normal	Normal	75.5	9.6	---	Normal	Normal	Normal	2014-02-19	---	---	---	---	---	---	---	---	---	---	---	---	---	---	---	---	---	9321966244		---	---	---	---	---	---	---
240	75	999	0	2	2014-01-28 13:55:21	2014-04-30 15:09:44	FALSE			noopenarea	---	67.5	6.975	laying	Normal	Normal	68	7	laying	Normal	Normal	Normal	2014-04-17	---	---	---	---	---	---	---	---	---	---	---	---	---	---	---	---	---		12	---	---	---	---	---	---	---
241	73	999	A	1	2013-12-03 14:21:59	2014-04-15 17:46:37	FALSE			noopenarea	---	72	7.54	laying	Normal	Normal	75	7.61	laying	MAM	MAM	MAM	2014-04-09	---	---	---	---	---	---	---	---	---	---	---	---	---	---	---	---	---		13	---	---	---	---	---	---	---
242	116	22	0	1	2013-11-15 15:00:32	2014-02-12 17:05:39	TRUE	2014-02-12 17:05:39		noservice	---	53	3.735	laying	Normal	Normal	55	4.71	laying	Normal	Normal	Normal	2014-01-29	---	---	---	---	---	---	---	---	---	---	---	---	---	---	---	---	---			---	---	---	---	---	---	---
243	114	39	0	1	2014-03-20 15:10:24	2014-03-20 15:10:24	FALSE			noservice	---	78.5	9.89	laying	Normal	Normal	---	---	---	---	---	Normal	---	---	---	---	---	---	---	---	---	---	---	---	---	---	---	---	---	---			---	---	---	---	---	---	---
244	114	39	0	1	2014-03-03 15:44:01	2014-04-23 10:23:39	FALSE			noservice	---	76	9.655	laying	Normal	Normal	79.6	10.05	standing	Normal	Normal	Normal	2014-04-18	---	---	---	---	---	---	---	---	---	---	---	---	---	---	---	---	---	9029694408		---	---	---	---	---	---	---
245	56	130	0	1	2012-12-08 10:39:15	2013-05-14 14:56:10	TRUE	2013-05-14 14:56:10		noservice	---	76	9.5	---	Normal	Normal	82	10.408	---	Normal	Normal	Normal	2013-05-06	---	---	---	---	---	---	---	---	---	---	---	---	---	---	---	---	---			---	---	---	---	---	---	---
246	56	153	0	1	2013-02-23 14:51:06	2014-04-21 14:37:42	FALSE			noservice	---	54.5	4.2	---	Normal	Normal	70.2	7.12	laying	Normal	Normal	Normal	2014-04-16	---	---	---	---	1	---	---	---	1	1	1	1	1	1	1	---	---	9004096986	---	---	---	---	---	1	1	1
247	120	142	0	2	2013-05-02 12:36:47	2014-04-27 15:54:50	FALSE		19.04949211153157 72.86164480627168 -53.0 20.0	yes	---	81.5	10.415	---	Normal	Normal	89.4	12.51	standing	Normal	Normal	Normal	2014-04-18	---	---	---	---	---	---	---	---	---	---	---	---	---	---	---	---	---	9702642627		---	---	---	---	---	---	---
248	84	5	0	2	2013-07-11 17:32:23	2013-12-12 04:34:47	FALSE		19.0473362 72.8500595 0.0 686.0	yes	2.4	52	4.28	---	Normal	Normal	58	6.33	laying	Normal	Normal	Normal	2013-12-11	---	---	---	---	1	---	---	---	1	1	0	1	1	1	0	---	---		---	---	---	---	---	1	1	1
249	73	179	A	2	2012-07-18 13:22:26	2013-07-27 14:40:36	TRUE	2013-07-27 14:40:36	---	---	---	86.3	10.715	---	Normal	Normal	91.1	13	---	Normal	Normal	Normal	2013-07-09	---	---	---	---	---	---	---	---	---	---	---	---	---	---	---	---	---	9324510217	15.6	---	---	---	---	---	---	---
250	77	29	0	1	2012-10-30 14:19:56	2013-12-17 19:36:14	FALSE			noservice	---	85	9.425	---	MAM	MAM	95.2	11.7	standing	Normal	Normal	Normal	2013-12-17	---	---	---	---	---	---	---	---	---	---	---	---	---	---	---	---	---	9702676650		---	---	---	---	---	---	---
251	78	10	0	1	2013-03-25 14:07:25	2013-12-13 19:29:41	FALSE			noopenarea	---	51	2.785	---	SAM	SAM	65.5	6.51	laying	Normal	Normal	Normal	2013-12-13	---	---	---	---	1	---	---	---	---	---	---	1	---	---	---	---	---	8108898360	---	---	---	---	---	1	---	---
252	77	66	0	1	2013-02-20 15:13:09	2013-12-31 13:43:42	FALSE			noservice	---	47	2.5	---	Normal	Normal	69.5	7.975	laying	Normal	Normal	Normal	2013-12-17	---	---	---	---	1	---	---	---	1	---	---	1	1	---	---	---	---			---	---	---	---	1	1	---
253	49	151	0	2	2012-11-20 12:26:15	2013-02-01 17:35:48	TRUE	2013-02-01 17:35:48		noopenarea	---	64.8	6.225	---	Normal	Normal	69	6.985	---	MAM	MAM	MAM	2012-12-05	---	---	---	---	1	---	---	---	1	1	1	1	1	1	1	---	---			---	---	---	---	1	1	1
254	84	37	0	2	2013-01-17 16:19:47	2013-08-30 22:57:49	TRUE	2013-08-30 22:57:49		noservice	---	83	11.135	---	Normal	Normal	89	12.175	---	Normal	Normal	Normal	2013-08-12	---	---	---	---	---	---	---	---	---	---	---	---	---	---	---	---	---		15	---	---	---	---	---	---	---
255	90	24	0	1	2013-01-08 04:45:26	2014-02-20 16:20:13	FALSE			noopenarea	---	75.5	9.21	laying	Normal	Normal	90.7	11.9	standing	Normal	Normal	Normal	2014-02-20	---	---	---	---	---	---	---	---	---	---	---	---	---	---	---	---	---			---	---	---	---	---	---	---
256	73	263	A	2	2013-12-03 14:26:35	2013-12-03 14:26:35	FALSE			noopenarea	---	76	10.14	laying	Normal	Normal	---	---	---	---	---	Normal	---	---	---	---	---	---	---	---	---	---	---	---	---	---	---	---	---	---		12	---	---	---	---	---	---	---
257	91	402	A	1	2013-06-25 17:18:44	2013-08-20 12:27:43	TRUE	2013-08-20 12:27:43		noopenarea	---	83	10.55	---	Normal	Normal	84	10.545	---	Normal	Normal	Normal	2013-07-16	---	---	---	---	---	---	---	---	---	---	---	---	---	---	---	---	---			---	---	---	---	---	---	---
258	50	112	0	1	2013-08-23 14:27:07	2014-03-04 15:18:07	FALSE				---	78	10.635	---	Normal	Normal	85.7	11.84	standing	Normal	Normal	Normal	2014-03-04	---	---	---	---	---	---	---	---	---	---	---	---	---	---	---	---	---			---	---	---	---	---	---	---
259	49	27	A	1	2013-04-01 12:08:53	2014-02-03 15:05:54	TRUE	2014-02-03 15:05:54			---	71.5	7.99	---	Normal	Normal	76.5	8.7	---	Normal	Normal	Normal	2013-12-10	---	---	---	---	---	---	---	---	---	---	---	---	---	---	---	---	---			---	---	---	---	---	---	---
260	15	57	0	2	2014-01-31 14:49:14	2014-04-15 17:43:09	FALSE			noservice	---	78	10.025	laying	Normal	Normal	82	10.44	laying	Normal	Normal	Normal	2014-04-15	---	---	---	---	---	---	---	---	---	---	---	---	---	---	---	---	---			---	---	---	---	---	---	---
261	3	43	0	2	2013-09-12 12:58:52	2014-04-26 23:49:43	FALSE			noopenarea	---	63	6.81	laying	Normal	Normal	72	9	laying	Normal	Normal	Normal	2014-04-18	---	---	---	---	---	---	---	---	---	---	---	---	---	---	---	---	---	9919285607		---	---	---	---	---	---	---
262	171	182	0	2	2014-01-30 12:36:43	2014-01-30 12:36:43	FALSE			noservice	---	78.5	9.67	laying	Normal	Normal	---	---	---	---	---	Normal	---	---	---	---	---	---	---	---	---	---	---	---	---	---	---	---	---	---			---	---	---	---	---	---	---
263	169	251	0	2	2013-11-20 13:17:24	2014-04-23 10:30:52	FALSE			noservice	---	51.5	3.145	laying	Normal	Normal	52.5	4.12	laying	Normal	Normal	Normal	2013-12-09	---	---	---	---	---	---	---	---	---	---	---	---	---	---	---	---	---			---	---	---	---	---	---	---
264	171	118	0	2	2014-01-27 12:07:04	2014-01-27 12:07:04	FALSE			noservice	---	87.7	11.255	standing	Normal	Normal	---	---	---	---	---	Normal	---	---	---	---	---	---	---	---	---	---	---	---	---	---	---	---	---	---			---	---	---	---	---	---	---
265	6	85	0	2	2013-04-25 13:27:39	2014-04-23 16:56:37	FALSE		19.037534078196924 72.85038951834657 -49.0 5.0	yes	---	52.5	4.37	---	Normal	Normal	68	8.05	laying	Normal	Normal	Normal	2014-04-10	---	---	---	---	1	---	---	---	1	1	---	1	1	1	---	---	---	9594172789		---	---	---	---	1	1	1
266	47	125	0	2	2013-04-10 14:52:24	2014-03-12 14:54:33	FALSE				2.5	48	2.9	---	Normal	Normal	70	7.565	laying	Normal	Normal	Normal	2014-03-12	---	---	---	---	1	---	---	---	1	1	1	1	1	1	1	---	---	9969233362	---	---	---	---	---	1	1	1
267	163	155	0	1	2013-10-24 14:44:44	2013-12-11 14:06:24	FALSE			noopenarea	---	63.2	7.4	laying	Normal	Normal	---	---	---	---	---	Normal	2013-12-11	---	---	---	---	---	---	---	---	---	---	---	---	---	---	---	---	---			---	---	---	---	---	---	---
268	23	15	B	2	2013-06-13 17:27:53	2014-04-17 17:26:56	FALSE			other	---	75.2	7.97	---	MAM	MAM	78.7	10	standing	Normal	Normal	Normal	2014-04-08	1	---	---	---	1	---	---	---	1	1	1	1	1	1	1	1	1	9810141820		---	---	---	---	1	1	1
269	17	41	0	1	2013-04-10 16:01:04	2014-04-09 15:01:46	FALSE		19.03484140286456 72.85164737845182 -54.0 10.0	yes	---	89.4	13.31	---	Normal	Normal	100.9	14.875	standing	Normal	Normal	Normal	2014-04-09	---	---	---	---	---	---	---	---	---	---	---	---	---	---	---	---	---	9967743861		---	---	---	---	---	---	---
270	167	256	0	1	2012-07-06 12:26:36	2013-03-26 14:23:44	TRUE	2013-03-26 14:23:44	---	---	---	64.2	6.825	---	Normal	Normal	65	7.335	---	Normal	Normal	Normal	2013-02-12	---	---	---	---	---	---	---	---	---	---	---	---	---	---	---	---	---			---	---	---	---	---	---	---
271	170	221	0	2	2013-12-17 13:36:41	2013-12-17 13:36:41	FALSE			noservice	---	78.2	9.245	laying	Normal	Normal	---	---	---	---	---	Normal	---	---	---	---	---	---	---	---	---	---	---	---	---	---	---	---	---	---			---	---	---	---	---	---	---
272	19	53	0	2	2014-02-03 12:02:52	2014-04-23 16:34:18	FALSE			yes	2.4	51.4	3.3	laying	Normal	Normal	56	4.72	laying	Normal	Normal	Normal	2014-04-15	---	---	---	---	---	---	---	---	---	---	---	---	---	---	---	---	---	9769219408	---	---	---	---	---	---	---	---
273	27	149	0	2	2013-05-28 14:13:20	2013-12-03 17:25:39	TRUE	2013-12-03 17:25:39	19.036226296983568 72.8520934206918 -51.0 10.0	yes	---	86.2	10.205	---	Normal	Normal	88.9	12	standing	Normal	Normal	Normal	2013-11-18	1	1	1	1	1	1	---	1	1	1	1	1	1	1	1	1	1	9969815774		---	---	---	---	1	1	1
274	117	21	0	2	2013-07-17 12:42:35	2014-04-14 17:05:20	FALSE			noopenarea	---	86.7	10.6	---	Normal	Normal	92.2	12.22	standing	Normal	Normal	Normal	2014-04-12	---	---	---	---	---	---	---	---	---	---	---	---	---	---	---	---	---	9820343512		---	---	---	---	---	---	---
275	9	243	0	1	2013-07-22 12:52:06	2014-04-16 16:23:44	FALSE			noopenarea	3.025	51.5	3.655	laying	Normal	Normal	70	6.93	laying	Normal	Normal	Normal	2014-04-11	---	---	---	---	---	---	---	---	---	---	---	---	---	---	---	---	---	9930482337	---	---	---	---	---	---	---	---
276	177	143	0	1	2012-10-16 16:14:10	2014-01-16 15:01:58	FALSE			noopenarea	---	67.5	6.335	---	MAM	MAM	83.5	12	laying	Normal	Normal	Normal	2013-12-09	---	---	---	---	1	---	---	---	1	1	1	1	1	1	1	---	---	9856332245		---	---	---	---	1	1	1
277	23	16	0	1	2013-06-13 17:34:29	2014-04-17 16:42:13	FALSE			other	---	71.9	8.03	standing	Normal	Normal	79.1	10.547	laying	Normal	Normal	Normal	2014-04-08	---	---	---	---	---	---	---	---	---	---	---	---	---	---	---	---	---	9594979960		---	---	---	---	---	---	---
278	118	9	0	1	2013-12-30 13:36:13	2014-04-29 12:13:23	FALSE		19.048018 72.8600295 0.0 685.0	yes	---	54.2	3.925	laying	Normal	Normal	64.5	6.835	laying	Normal	Normal	Normal	2014-04-10	---	---	---	---	1	---	---	---	1	1	---	1	1	0	---	---	---			---	---	---	---	1	1	1
279	23	27	0	1	2014-01-29 17:39:32	2014-04-17 16:55:25	FALSE			noservice	---	76.7	11.23	standing	Normal	Normal	76.8	11.31	laying	Normal	Normal	Normal	2014-04-08	---	---	---	---	---	---	---	---	---	---	---	---	---	---	---	---	---			---	---	---	---	---	---	---
280	87	4	0	1	2013-12-31 15:47:47	2014-03-12 14:45:56	FALSE		19.0451993 72.8514263 0.0 573.0	yes	---	57.2	4.405	laying	Normal	Normal	58.7	5.255	laying	Normal	Normal	Normal	2014-02-19	---	---	---	---	---	---	---	---	---	---	---	---	---	---	---	---	---	9004716017		---	---	---	---	---	---	---
281	11	183	0	1	2013-12-31 16:08:18	2014-05-02 16:17:31	FALSE			noservice	---	60.3	4.845	laying	MAM	MAM	64.3	5.6	laying	MAM	MAM	MAM	2014-04-21	---	---	---	---	---	---	---	---	---	---	---	---	---	---	---	---	---			---	---	---	---	---	---	---
282	18	168	0	1	2013-10-18 15:25:02	2014-04-08 14:39:09	FALSE		19.03487195603682 72.85178591997287 -54.0 20.0	yes	---	55	3.655	laying	MAM	MAM	68	7.83	laying	Normal	Normal	Normal	2014-04-08	---	---	---	---	1	---	---	---	1	1	1	1	1	1	1	---	---	9773855886		---	---	---	---	1	1	1
283	97	137	0	1	2014-01-20 16:49:11	2014-04-18 14:21:43	FALSE			other	---	56.7	4.57	laying	Normal	Normal	61.2	6.165	laying	Normal	Normal	Normal	2014-04-17	---	---	---	---	1	---	---	---	1	1	1	1	1	1	1	---	---	9702039923		---	---	---	---	1	1	1
284	169	154	0	1	2013-12-11 15:58:48	2014-04-30 15:23:41	FALSE		19.050232162945807 72.85629557278547 -55.0 30.0	yes	2.3	51	2.32	laying	SAM	SAM	61	4.87	laying	MAM	MAM	MAM	2014-03-27	---	---	---	---	---	---	---	---	---	---	---	---	---	---	---	---	---		---	---	---	---	---	---	---	---
285	101	234	0	1	2013-09-16 17:31:48	2014-04-28 10:57:41	FALSE			noservice	2.75	56.7	5.355	laying	Normal	Normal	66	8.59	laying	Normal	Normal	Normal	2014-04-22	---	---	---	---	1	---	---	---	1	1	---	1	1	1	---	---	---	9594631718	---	---	---	---	---	1	1	1
286	177	143	0	1	2013-04-30 14:31:38	2013-10-30 16:26:26	TRUE	2013-10-30 16:26:26		noopenarea	---	67.5	6.335	---	MAM	MAM	---	---	---	---	---	MAM	---	---	---	---	---	---	---	---	---	---	---	---	---	---	---	---	---	---	9852336513		---	---	---	---	---	---	---
287	9	136	0	1	2013-04-16 13:36:27	2014-02-27 12:14:45	TRUE	2014-02-27 12:14:45		other	---	78.1	8.33	---	Normal	Normal	81.7	8.82	standing	Normal	Normal	Normal	2014-02-18	---	---	---	---	---	---	---	---	---	---	---	---	---	---	---	---	---	9821059980		---	---	---	---	---	---	---
288	95	153	0	1	2013-09-17 17:43:59	2014-03-26 05:04:35	FALSE			yes	2.6	57	3.8	laying	SAM	SAM	64	6.4	laying	Normal	Normal	Normal	2014-03-25	---	---	---	---	---	---	---	---	---	---	---	---	---	---	---	---	---	9664931126	---	---	---	---	---	---	---	---
289	50	240	A	1	2013-11-25 13:57:15	2014-03-04 16:17:57	FALSE				1.97	52	3.515	laying	Normal	Normal	57.5	5.205	laying	Normal	Normal	Normal	2014-03-04	---	---	---	---	---	---	---	---	---	---	---	---	---	---	---	---	---	9222559138	---	---	---	---	---	---	---	---
290	173	29	0	1	2013-06-07 13:00:45	2014-01-28 17:27:34	FALSE			noopenarea	3.5	61.8	4.485	laying	SAM	SAM	69.8	7.17	laying	Normal	Normal	Normal	2014-01-28	---	---	---	---	---	---	---	---	---	---	---	---	---	---	---	---	---	9702242379	---	---	---	---	---	---	---	---
291	96	38	0	2	2014-01-31 02:38:39	2014-04-18 05:00:25	FALSE			noservice	2.8	66	7.775	laying	Normal	Normal	68.2	8.815	laying	Normal	Normal	Normal	2014-04-15	---	---	---	---	---	---	---	---	---	---	---	---	---	---	---	---	---	8286462110	---	---	---	---	---	---	---	---
292	173	177	0	2	2012-07-06 16:46:53	2012-11-27 16:58:36	TRUE	2012-11-27 16:58:36	---	---	---	72.2	9.37	---	Normal	Normal	---	---	---	---	---	Normal	---	---	---	---	---	---	---	---	---	---	---	---	---	---	---	---	---	---			---	---	---	---	---	---	---
293	100	129	0	2	2013-04-16 13:49:19	2014-04-17 14:02:58	FALSE		19.04809731239163 72.8571213291374 -55.0 15.0	yes	---	80.2	9.765	---	Normal	Normal	86.7	11.18	standing	Normal	Normal	Normal	2014-04-11	---	---	---	---	---	---	---	---	---	---	---	---	---	---	---	---	---	9892338834		---	---	---	---	---	---	---
294	113	13	0	1	2013-08-26 16:02:42	2014-04-16 10:48:26	FALSE			noservice	---	52	4.485	---	Normal	Normal	64	5.935	laying	Normal	Normal	Normal	2014-04-11	---	---	---	---	---	---	---	---	---	---	---	---	---	---	---	---	---	9664895144		---	---	---	---	---	---	---
295	105	102	0	2	2013-05-16 14:49:30	2014-04-21 15:56:51	FALSE			noservice	---	81.2	9.755	---	Normal	Normal	87.7	10.68	standing	Normal	Normal	Normal	2014-04-21	---	---	---	---	---	---	---	---	---	---	---	---	---	---	---	---	---	9892087977		---	---	---	---	---	---	---
296	171	200	0	1	2013-11-11 14:35:06	2014-01-13 17:24:02	FALSE			noservice	---	55.3	4.76	laying	Normal	Normal	56	5.5	laying	Normal	Normal	Normal	2013-12-11	---	---	---	---	---	---	---	---	---	---	---	---	---	---	---	---	---			---	---	---	---	---	---	---
297	91	411	0	1	2013-05-09 17:49:27	2014-04-17 17:43:26	FALSE			noopenarea	---	80.6	11.245	---	Normal	Normal	92.7	12.555	standing	Normal	Normal	Normal	2014-04-12	---	---	---	---	---	---	---	---	---	---	---	---	---	---	---	---	---	8082340717		---	---	---	---	---	---	---
298	45	161	0	1	2014-01-20 12:59:03	2014-01-20 12:59:03	FALSE			noservice	---	75	8.42	laying	Normal	Normal	---	---	---	---	---	Normal	---	---	---	---	---	---	---	---	---	---	---	---	---	---	---	---	---	---	9833610230		---	---	---	---	---	---	---
299	84	158	0	2	2013-12-12 10:30:50	2014-04-26 14:58:27	FALSE		19.0461226 72.8512994 0.0 1110.0	yes	2.85	53	3.805	laying	Normal	Normal	62	6	laying	Normal	Normal	Normal	2014-04-26	---	---	---	---	1	---	---	---	---	---	---	0	---	---	---	---	---	9594445163	---	---	---	---	---	1	---	---
300	40	68	0	1	2012-10-18 11:01:36	2013-09-20 17:29:20	TRUE	2013-09-20 17:29:20		noopenarea	---	79	9.825	---	Normal	Normal	86.7	10.2	standing	Normal	Normal	Normal	2013-09-10	0	0	0	0	1	0	---	0	0	0	0	1	0	0	0	0	0	9632698477		---	---	---	---	1	0	0
301	78	86	A	2	2012-11-07 15:32:49	2014-01-16 13:17:54	FALSE			noservice	---	75	8.35	laying	Normal	Normal	82.5	9.995	laying	Normal	Normal	Normal	2013-12-18	---	---	---	---	---	---	---	---	---	---	---	---	---	---	---	---	---	9022351200	15	---	---	---	---	---	---	---
302	68	164	0	1	2012-08-11 12:21:18	2013-01-16 12:00:30	TRUE	2013-01-16 12:00:30	---	---	---	76	8.7	---	Normal	Normal	---	---	---	---	---	Normal	---	---	---	---	---	---	---	---	---	---	---	---	---	---	---	---	---	---	9892390019	14	---	---	---	---	---	---	---
303	82	24	0	1	2013-10-14 12:05:47	2014-03-12 11:08:32	FALSE		19.0430326 72.8499578 0.0 621.0	yes	2.83	51.5	3.34	laying	Normal	Normal	64	6.71	laying	Normal	Normal	Normal	2014-02-24	---	---	---	---	1	---	---	---	1	1	1	1	1	1	1	---	---	9987882252	---	---	---	---	---	1	1	1
304	153	310	0	1	2014-01-29 15:50:41	2014-01-29 15:50:41	FALSE			noopenarea	---	92.7	12.215	standing	Normal	Normal	---	---	---	---	---	Normal	---	---	---	---	---	---	---	---	---	---	---	---	---	---	---	---	---	---			---	---	---	---	---	---	---
305	105	203	0	1	2014-02-05 17:38:48	2014-03-21 16:10:41	TRUE	2014-03-21 16:10:41		noservice	---	71.6	7.2	laying	Normal	Normal	---	---	---	---	---	Normal	2014-03-18	---	---	---	---	---	---	---	---	---	---	---	---	---	---	---	---	---			---	---	---	---	---	---	---
306	178	74	A	1	2013-11-14 13:12:57	2014-01-24 15:22:41	FALSE			noopenarea	---	58	5.08	laying	Normal	Normal	60	5.595	laying	Normal	Normal	Normal	2013-12-09	---	---	---	---	---	---	---	---	---	---	---	---	---	---	---	---	---			---	---	---	---	---	---	---
307	42	77	A	1	2014-01-27 13:13:40	2014-01-27 13:13:40	FALSE				---	76.5	10.6	laying	Normal	Normal	---	---	---	---	---	Normal	---	---	---	---	---	---	---	---	---	---	---	---	---	---	---	---	---	---	9323686011		---	---	---	---	---	---	---
308	27	156	A	2	2013-05-29 14:39:56	2013-08-28 16:28:23	TRUE	2013-08-28 16:28:23	19.0380343773835 72.85076684741014 -68.0 10.0	yes	---	84.4	10.65	---	Normal	Normal	---	---	---	---	---	Normal	2013-08-16	---	---	---	---	---	---	---	---	---	---	---	---	---	---	---	---	---	9619818621		---	---	---	---	---	---	---
309	169	132	0	2	2012-07-09 11:23:04	2013-07-27 15:15:21	TRUE	2013-07-27 15:15:21	---	---	---	71	7.84	---	Normal	Normal	---	---	---	---	---	Normal	2013-07-25	---	---	---	---	---	---	---	---	---	---	---	---	---	---	---	---	---			---	---	---	---	---	---	---
310	106	293	0	2	2013-04-23 11:30:11	2014-03-22 14:11:30	FALSE		19.045583202484416 72.8576529479076 -44.0 15.0	yes	---	59.8	5.23	---	Normal	Normal	67.9	6.85	laying	Normal	Normal	Normal	2014-03-22	0	---	---	---	1	---	---	---	1	1	0	1	1	1	1	0	---	9773816436		---	---	---	---	1	1	1
311	112	126	0	2	2013-10-21 15:54:39	2014-04-18 10:40:00	FALSE			noservice	---	73	9.2	laying	Normal	Normal	73.5	9.345	laying	Normal	Normal	Normal	2014-04-11	---	---	---	---	---	---	---	---	---	---	---	---	---	---	---	---	---	8976677696		---	---	---	---	---	---	---
312	158	120	0	2	2013-10-15 17:31:25	2014-01-28 14:32:08	FALSE			noservice	---	56.5	4.39	laying	Normal	Normal	57	4.95	laying	Normal	Normal	Normal	2013-12-17	---	---	---	---	1	---	---	---	1	1	1	1	1	1	1	---	---			---	---	---	---	1	1	1
313	99	17	A	2	2013-04-19 15:06:15	2014-04-16 17:02:47	FALSE			other	---	68.6	7.425	laying	Normal	Normal	72.7	8	laying	Normal	Normal	Normal	2014-04-16	---	---	---	---	---	---	---	---	---	---	---	---	---	---	---	---	---	8655646389		---	---	---	---	---	---	---
314	28	158	0	1	2013-05-08 12:18:13	2014-04-21 16:54:31	FALSE		19.03725608629543 72.85110503948628 -38.0 5.0	yes	---	77	9.03	---	Normal	Normal	86.2	10.56	standing	Normal	Normal	Normal	2014-04-07	1	1	1	---	1	1	---	1	1	1	1	1	1	1	1	1	1	9322373848		---	---	---	---	1	1	1
315	51	20	0	2	2012-07-06 14:46:41	2014-02-05 16:10:12	TRUE	2014-02-05 16:10:12			---	71.3	8.65	laying	Normal	Normal	80	9.945	---	Normal	Normal	Normal	2013-12-11	---	---	---	---	---	---	---	---	---	---	---	---	---	---	---	---	---			---	---	---	---	---	---	---
316	27	145	0	2	2013-09-22 17:58:43	2014-04-18 13:51:46	FALSE			noservice	---	69.7	8.355	laying	Normal	Normal	72.2	9.46	laying	Normal	Normal	Normal	2014-04-18	---	---	---	---	---	---	---	---	---	---	---	---	---	---	---	---	---			---	---	---	---	---	---	---
317	169	205	0	1	2013-11-19 13:30:57	2014-01-01 11:09:48	FALSE			noservice	---	78.7	8.785	standing	Normal	Normal	80.5	9.12	standing	Normal	Normal	Normal	2013-12-26	---	---	---	---	---	---	---	---	---	---	---	---	---	---	---	---	---			---	---	---	---	---	---	---
318	11	51	0	1	2013-09-16 10:20:48	2014-04-21 12:17:10	FALSE			other	3	64.5	6.8	laying	Normal	Normal	70.5	8.615	laying	Normal	Normal	Normal	2014-04-11	---	---	---	---	1	---	---	---	1	1	---	1	1	1	---	---	---	9594582577	---	---	---	---	---	1	1	1
319	18	13	0	2	2014-02-03 11:46:34	2014-04-10 12:28:33	FALSE		19.03423582124471 72.85334404181648 -48.0 10.0	yes	---	58.5	4.455	laying	MAM	MAM	64.5	6.57	laying	Normal	Normal	Normal	2014-04-07	---	---	---	---	1	---	---	---	1	---	---	1	1	---	---	---	---	9773293395		---	---	---	---	1	1	---
320	112	54	0	1	2014-02-13 17:37:53	2014-04-10 17:46:41	FALSE			noservice	3	65.5	5.92	laying	MAM	MAM	66.5	6.84	laying	Normal	Normal	Normal	2014-04-09	---	---	---	---	1	---	---	---	1	1	1	1	1	1	1	---	---	9619862744	---	---	---	---	---	1	1	1
321	68	49	0	1	2012-07-31 14:56:14	2013-12-28 11:01:25	FALSE			noservice	---	70	7	laying	Normal	Normal	84.3	10.01	standing	Normal	Normal	Normal	2013-12-10	1	1	---	---	1	1	---	1	1	1	1	1	1	1	1	1	1	9821747874	13.5	---	---	---	---	1	1	1
322	113	363	0	1	2013-04-17 16:20:31	2014-04-22 17:13:45	FALSE			noservice	---	77	8.945	---	Normal	Normal	83.7	10.785	standing	Normal	Normal	Normal	2014-04-16	---	---	---	---	---	---	---	---	---	---	---	---	---	---	---	---	---	9967011882		---	---	---	---	---	---	---
323	153	113	0	1	2012-05-22 14:54:20	2012-05-29 11:41:58	TRUE	2012-05-29 11:41:58	---	noservice	---	67.2	6.305	---	Normal	Normal	---	---	---	---	---	Normal	---	---	---	---	---	---	---	---	---	---	---	---	---	---	---	---	---	---	---	---	---	---	---	---	---	---	---
324	91	102	0	1	2013-04-30 14:03:05	2014-04-25 17:01:23	FALSE			noopenarea	---	86.6	12.825	---	Normal	Normal	96.2	14.2	standing	Normal	Normal	Normal	2014-04-17	---	---	---	---	---	---	---	---	---	---	---	---	---	---	---	---	---	9870238787		---	---	---	---	---	---	---
325	26	154	0	1	2013-04-15 13:16:58	2013-12-15 21:30:57	TRUE	2013-12-15 21:30:57	19.036305894680826 72.85236320504148 -57.0 10.0	yes	---	85	10.075	---	Normal	Normal	91.7	11.35	standing	Normal	Normal	Normal	2013-12-13	---	---	---	---	---	---	---	---	---	---	---	---	---	---	---	---	---	8691810198		---	---	---	---	---	---	---
326	117	206	0	1	2013-09-16 14:26:36	2014-02-14 10:14:57	TRUE	2014-02-14 10:14:57		noservice	---	68	6.75	laying	Normal	Normal	68	6.21	laying	MAM	MAM	MAM	2013-12-12	---	---	---	---	---	---	---	---	---	---	---	---	---	---	---	---	---	9664974530		---	---	---	---	---	---	---
327	153	157	0	2	2012-04-10 15:35:40	2014-02-25 17:05:04	FALSE			noservice	---	65.8	6.3	---	MAM	MAM	82.8	10.06	standing	Normal	Normal	Normal	2014-02-19	---	---	---	---	1	---	---	---	1	1	1	1	1	1	1	---	---		---	---	---	---	---	1	1	1
328	119	253	0	1	2013-08-25 15:13:51	2014-04-21 17:28:56	FALSE			noopenarea	---	56	4.025	---	Normal	Normal	70.2	8.1	laying	Normal	Normal	Normal	2014-04-11	---	---	---	---	---	---	---	---	---	---	---	---	---	---	---	---	---			---	---	---	---	---	---	---
329	177	23	0	1	2012-04-10 16:26:09	2012-07-18 16:52:56	TRUE	2012-07-18 16:52:56	---		---	87.5	9.945	---	MAM	MAM	88.7	10.1	---	MAM	MAM	MAM	---	---	---	---	---	---	---	---	---	---	---	---	---	---	---	---	---	---	---	---	---	---	---	---	---	---	---
330	113	173	0	1	2013-05-28 14:12:28	2014-04-21 17:25:57	FALSE			noservice	---	78.5	9.755	---	Normal	Normal	83.7	9.93	standing	Normal	Normal	Normal	2014-04-15	---	---	---	---	---	---	---	---	---	---	---	---	---	---	---	---	---	9757484588		---	---	---	---	---	---	---
331	112	54	0	1	2014-02-11 16:58:31	2014-02-11 17:01:41	FALSE			noservice	3	65	5.92	laying	Normal	Normal	---	---	---	---	---	Normal	---	---	---	---	---	---	---	---	---	---	---	---	---	---	---	---	---	---	9619862744	---	---	---	---	---	---	---	---
332	97	179	A	1	2014-01-17 17:19:08	2014-04-18 17:35:25	FALSE			other	---	70	7.45	laying	Normal	Normal	71.2	7.73	laying	Normal	Normal	Normal	2014-04-08	---	---	---	---	---	---	---	---	---	---	---	---	---	---	---	---	---			---	---	---	---	---	---	---
333	104	174	0	2	2013-05-02 15:40:48	2014-04-29 13:12:33	FALSE			noservice	---	63	5.37	laying	MAM	MAM	74	7.64	laying	MAM	MAM	MAM	2014-04-17	---	---	---	---	---	---	---	---	---	---	---	---	---	---	---	---	---	9702248445		---	---	---	---	---	---	---
334	16	155	0	2	2013-08-16 15:52:42	2014-04-03 15:46:25	FALSE		19.0340357 72.8522887 0.0 1094.0	yes	---	68	5.73	---	SAM	SAM	72.5	7.95	laying	Normal	Normal	Normal	2014-04-03	---	---	---	---	1	---	---	---	1	1	1	1	1	1	1	---	---	8097515138		---	---	---	---	1	1	1
335	113	315	0	1	2013-04-15 15:30:52	2014-04-22 17:46:27	FALSE			noservice	---	77.5	8.78	---	Normal	Normal	83.7	10.55	standing	Normal	Normal	Normal	2014-04-17	---	---	---	---	---	---	---	---	---	---	---	---	---	---	---	---	---	2224011856		---	---	---	---	---	---	---
336	19	146	0	2	2013-04-16 15:55:24	2014-04-09 17:34:09	FALSE		19.0367262 72.8542377 0.0 966.0	yes	---	76.2	7.5	laying	SAM	SAM	84.6	10.57	laying	Normal	Normal	Normal	2014-04-09	---	---	---	---	---	---	---	---	---	---	---	---	---	---	---	---	---	9869280893		---	---	---	---	---	---	---
337	16	92	0	1	2013-09-19 13:24:57	2014-03-25 15:36:13	TRUE	2014-03-25 15:36:13	19.0340785 72.8522993 0.0 1075.0	yes	---	91.7	10.17	standing	MAM	MAM	97.5	11.25	standing	MAM	MAM	MAM	2014-03-18	1	1	---	---	1	1	---	1	1	1	1	1	1	1	1	1	1			0	---	---	---	1	1	1
338	115	84	0	2	2014-02-03 17:45:57	2014-04-22 11:30:05	FALSE			noservice	2.275	62.5	6.025	laying	Normal	Normal	68	6.405	laying	MAM	MAM	MAM	2014-04-07	---	---	---	---	1	---	---	---	1	1	1	1	1	1	1	---	---	9975225370	---	---	---	---	---	1	1	1
339	171	197	0	2	2012-07-09 16:41:45	2013-01-21 15:25:31	TRUE	2013-01-21 15:25:31	---	---	---	54.6	4.6	---	Normal	Normal	---	---	---	---	---	Normal	---	---	---	---	---	---	---	---	---	---	---	---	---	---	---	---	---	---			---	---	---	---	---	---	---
340	158	138	A	2	2013-04-30 16:46:04	2014-01-28 14:23:46	FALSE			other	---	80.7	10.155	standing	Normal	Normal	78.5	10.28	---	Normal	Normal	Normal	2013-11-20	---	---	---	---	---	---	---	---	---	---	---	---	---	---	---	---	---	7738595206		---	---	---	---	---	---	---
341	158	36	0	2	2013-05-09 17:22:00	2013-12-17 11:52:51	FALSE			other	---	80	9.365	---	Normal	Normal	81	10.21	---	Normal	Normal	Normal	2013-12-16	---	---	---	---	---	---	---	---	---	---	---	---	---	---	---	---	---	8291167906		---	---	---	---	---	---	---
342	45	23	0	2	2012-09-12 16:26:32	2012-12-26 12:23:48	TRUE	2012-12-26 12:23:48		noopenarea	---	91	12.815	---	Normal	Normal	---	---	---	---	---	Normal	---	---	---	---	---	---	---	---	---	---	---	---	---	---	---	---	---	---			---	---	---	---	---	---	---
343	44	225	0	2	2012-05-02 13:59:16	2013-05-09 15:59:28	TRUE	2013-05-09 15:59:28		noopenarea	---	63.5	5.6	---	MAM	MAM	---	---	---	---	---	MAM	2013-05-08	---	---	---	---	1	---	---	---	1	1	0	1	1	1	0	---	---		---	---	---	---	---	1	1	1
344	115	204	0	2	2013-04-17 16:24:16	2014-04-14 08:30:52	FALSE			noservice	---	68.6	9	---	Normal	Normal	78.8	10.1	standing	Normal	Normal	Normal	2014-04-07	---	---	---	---	---	---	---	---	---	---	---	---	---	---	---	---	---	9752764802		---	---	---	---	---	---	---
345	72	130	0	2	2012-06-25 15:45:36	2014-01-28 13:09:13	FALSE			noopenarea	---	70	7.2	---	Normal	Normal	85.7	10.095	standing	Normal	Normal	Normal	2013-12-14	1		---	---	1		---		1	1	1	1	1	1	1	1	1		---	0	---	---	---	1	1	1
346	43	174	0	2	2012-04-25 17:03:33	2012-10-25 10:28:22	TRUE	2012-10-25 10:28:22	---		---	67	6.35	---	MAM	MAM	---	---	---	---	---	MAM	---	---	---	---	---	---	---	---	---	---	---	---	---	---	---	---	---	---	---	---	---	---	---	---	---	---	---
347	55	152	0	2	2012-07-14 16:45:28	2014-04-21 16:17:48	FALSE		---	---	---	52.7	3.77	---	Normal	Normal	85	10.925	laying	Normal	Normal	Normal	2014-04-17	---	---	---	---	---	---	---	---	---	---	---	---	---	---	---	---	---			---	---	---	---	---	---	---
348	97	177	A	2	2013-04-09 12:09:51	2014-04-18 17:32:11	FALSE		19.047334630474413 72.85645803636822 -47.0 20.0	yes	---	69	6.1	---	SAM	SAM	77.3	8.955	laying	Normal	Normal	Normal	2014-04-17	---	---	---	---	1	---	---	---	1	1	1	1	1	1	1	---	---	8097523142		---	---	---	---	1	1	1
349	77	37	0	2	2012-11-01 13:57:01	2013-12-17 19:47:25	FALSE			noopenarea	---	85.7	10.565	---	Normal	Normal	91.2	12.175	standing	Normal	Normal	Normal	2013-12-17	---	---	---	---	---	---	---	---	---	---	---	---	---	---	---	---	---	9619616051	16	---	---	---	---	---	---	---
350	86	81	0	2	2013-09-04 14:30:52	2014-04-18 16:11:07	FALSE				2.575	57.6	5.34	laying	Normal	Normal	69.5	7.555	laying	Normal	Normal	Normal	2014-04-18	---	---	---	---	---	---	---	---	---	---	---	---	---	---	---	---	---		---	---	---	---	---	---	---	---
351	113	29	0	2	2013-04-05 17:20:39	2014-04-30 13:55:04	FALSE			noservice	---	76.8	8.81	---	Normal	Normal	83.7	9.2	standing	MAM	MAM	MAM	2014-04-15	---	---	---	---	---	---	---	---	---	---	---	---	---	---	---	---	---	9870402671		---	---	---	---	---	---	---
352	18	19	0	2	2013-04-02 15:59:48	2014-04-07 15:07:13	FALSE		19.0340086 72.8522404 0.0 1148.0	yes	---	73.1	7.84	---	Normal	Normal	78	8.85	laying	Normal	Normal	Normal	2014-04-07	1	0	---	---	1	0	---	0	1	1	1	1	1	1	1	1	0	9594189224		---	---	---	---	1	1	1
353	99	62	0	2	2013-06-22 14:28:04	2014-04-16 16:59:44	FALSE			other	3.18	53	3.3	---	MAM	MAM	62.3	6.2	laying	Normal	Normal	Normal	2014-04-16	---	---	---	---	1	---	---	---	1	0	---	1	1	0	---	---	---		---	---	---	---	---	1	1	0
354	173	121	0	2	2014-01-28 17:38:05	2014-01-28 17:38:05	FALSE			noopenarea	---	83.7	11.96	standing	Normal	Normal	---	---	---	---	---	Normal	---	---	---	---	---	---	---	---	---	---	---	---	---	---	---	---	---	---	9865328893		---	---	---	---	---	---	---
355	151	999	0	2	2013-11-18 16:03:21	2014-03-03 12:07:59	FALSE			noopenarea	2.75	48.1	3.01	laying	Normal	Normal	48.9	4.113	laying	Normal	Normal	Normal	2014-02-26	---	---	---	---	1	---	---	---	---	---	---	1	---	---	---	---	---		---	---	---	---	---	1	---	---
356	14	93	0	2	2013-07-10 12:38:11	2014-04-30 10:42:57	FALSE		19.036360391825575 72.84898597431922 -55.0 15.0	yes	---	77.8	8.5	---	MAM	MAM	84.6	9.545	standing	MAM	MAM	MAM	2014-04-16	---	---	---	---	---	---	---	---	---	---	---	---	---	---	---	---	---	9225492677		---	---	---	---	---	---	---
357	90	209	A	2	2013-04-16 16:43:53	2013-10-24 16:58:23	TRUE	2013-10-24 16:58:23		noopenarea	---	94	12.63	---	Normal	Normal	98.2	13.195	standing	Normal	Normal	Normal	2013-10-18	---	---	---	---	---	---	---	---	---	---	---	---	---	---	---	---	---			---	---	---	---	---	---	---
358	102	241	0	2	2013-04-09 15:50:09	2014-01-03 14:17:46	TRUE	2014-01-03 14:17:46	19.045551712547017 72.85846785396843 -54.0 25.0	yes	---	75.2	8.465	---	Normal	Normal	---	---	---	---	---	Normal	2013-12-12	---	---	---	---	---	---	---	---	---	---	---	---	---	---	---	---	---	9004510667		---	---	---	---	---	---	---
359	46	91	0	2	2012-07-06 13:19:28	2013-03-25 15:10:22	TRUE	2013-03-25 15:10:22			---	84.1	10.4	---	Normal	Normal	92.5	11.7	---	Normal	Normal	Normal	2013-03-13	1	1	1	1	1	1	1	1	1	1	1	1	1	1	1	1	1			---	---	---	---	1	1	1
360	98	278	0	2	2014-03-13 10:31:49	2014-04-10 17:23:40	FALSE			other	---	60.5	5.23	laying	Normal	Normal	62	5.6	laying	Normal	Normal	Normal	2014-04-09	---	---	---	---	---	---	---	---	---	---	---	---	---	---	---	---	---			---	---	---	---	---	---	---
361	96	130	0	2	2013-04-23 16:52:02	2014-04-17 04:50:31	FALSE			noopenarea	---	58.5	4.115	laying	SAM	SAM	71.5	8.435	laying	Normal	Normal	Normal	2014-04-15	---	---	---	---	1	---	---	---	0	0	0	1	1	0	0	---	---			---	---	---	---	1	1	0
362	90	105	0	2	2013-02-28 17:06:10	2014-02-21 15:51:03	FALSE			noopenarea	---	63.5	6.56	laying	Normal	Normal	78	12.16	laying	Normal	Normal	Normal	2014-02-20	---	---	---	---	---	---	---	---	---	---	---	---	---	---	---	---	---			---	---	---	---	---	---	---
363	158	209	0	2	2012-07-06 11:52:42	2013-05-29 14:51:38	TRUE	2013-05-29 14:51:38		noservice	---	76.3	9.32	---	Normal	Normal	76.3	9.32	---	Normal	Normal	Normal	2013-04-13	---	---	---	---	---	---	---	---	---	---	---	---	---	---	---	---	---			---	---	---	---	---	---	---
364	92	2	0	2	2013-04-02 16:07:25	2014-04-10 16:47:39	FALSE		19.0380024 72.8540789 0.0 27.0	yes	---	63	5.86	---	Normal	Normal	76	9.82	laying	Normal	Normal	Normal	2014-04-09	---	---	---	---	---	---	---	---	---	---	---	---	---	---	---	---	---	8452068578		---	---	---	---	---	---	---
365	49	124	0	2	2012-07-14 10:50:18	2013-02-25 11:02:09	TRUE	2013-02-25 11:02:09		noopenarea	---	66.2	6.2	---	MAM	MAM	---	---	---	---	---	MAM	---	---	---	---	---	---	---	---	---	---	---	---	---	---	---	---	---	---			---	---	---	---	---	---	---
366	68	136	0	2	2012-08-11 11:13:54	2012-10-26 16:38:46	TRUE	2012-10-26 16:38:46	---	---	---	99.8	17.2	---	Normal	Normal	---	---	---	---	---	Normal	---	---	---	---	---	---	---	---	---	---	---	---	---	---	---	---	---	---	9892169892	17.5	---	---	---	---	---	---	---
367	50	260	0	1	2013-04-01 14:57:39	2013-05-13 10:27:38	TRUE	2013-05-13 10:27:38			---	65	5.63	---	MAM	MAM	---	---	---	---	---	MAM	2013-05-06	---	---	---	---	1	---	---	---	1	1	1	1	1	1	1	---	---			---	---	---	---	1	1	1
368	25	167	0	2	2014-04-17 13:33:57	2014-04-17 13:34:36	FALSE			noservice	2.9	59.5	5.79	laying	Normal	Normal	---	---	---	---	---	Normal	---	---	---	---	---	---	---	---	---	---	---	---	---	---	---	---	---	---		---	---	---	---	---	---	---	---
369	75	253	0	1	2012-10-12 16:45:29	2013-10-01 13:03:48	TRUE	2013-10-01 13:03:48		noopenarea	---	81.6	8.04	---	SAM	SAM	83	10.2	---	Normal	Normal	Normal	2013-09-17	1	1	1	1	1	1	1	1	1	1	1	1	1	1	1	1	1		13.4	---	---	---	---	1	1	1
370	24	28	0	2	2013-09-26 11:52:21	2014-04-07 17:43:41	FALSE			noservice	---	64	6	laying	Normal	Normal	72	7.96	laying	Normal	Normal	Normal	2014-04-02	---	---	---	---	---	---	---	---	---	---	---	---	---	---	---	---	---			---	---	---	---	---	---	---
371	158	203	0	2	2013-05-10 14:36:15	2014-02-20 15:00:15	FALSE			other	---	64.2	7.7	laying	Normal	Normal	74	8.66	laying	Normal	Normal	Normal	2014-02-20	---	---	---	---	---	---	---	---	---	---	---	---	---	---	---	---	---			---	---	---	---	---	---	---
372	58	199	0	1	2013-01-11 13:05:01	2013-12-19 21:25:20	FALSE		19.0420205 72.8551171 0.0 697.0	yes	---	80.4	9.77	standing	Normal	Normal	80.4	9.77	standing	Normal	Normal	Normal	2013-12-18	---	---	---	---	---	---	---	---	---	---	---	---	---	---	---	---	---			---	---	---	---	---	---	---
373	85	14	0	2	2012-10-16 13:18:58	2013-12-26 14:39:10	FALSE		19.0452961 72.8511536 0.0 778.0	yes	---	82.9	9.715	---	Normal	Normal	89.6	11.17	standing	Normal	Normal	Normal	2013-12-10	---	---	---	---	---	---	---	---	---	---	---	---	---	---	---	---	---	9870276007	14	---	---	---	---	---	---	---
374	50	134	B	2	2013-04-01 15:59:35	2013-12-03 14:52:15	TRUE	2013-12-03 14:52:15			---	76.4	8.545	---	Normal	Normal	79.7	9.625	standing	Normal	Normal	Normal	2013-11-21	---	---	---	---	---	---	---	---	---	---	---	---	---	---	---	---	---			---	---	---	---	---	---	---
375	169	13	0	2	2012-07-09 10:30:36	2013-03-07 16:35:28	TRUE	2013-03-07 16:35:28	---	---	---	64	7.06	---	Normal	Normal	---	---	---	---	---	Normal	2013-02-11	---	---	---	---	---	---	---	---	---	---	---	---	---	---	---	---	---			---	---	---	---	---	---	---
376	169	252	A	2	2012-07-09 12:08:00	2013-01-21 15:39:58	TRUE	2013-01-21 15:39:58	---	---	---	86	10.875	---	Normal	Normal	---	---	---	---	---	Normal	---	---	---	---	---	---	---	---	---	---	---	---	---	---	---	---	---	---			---	---	---	---	---	---	---
377	163	32	0	2	2012-07-09 12:36:24	2013-03-11 17:09:57	TRUE	2013-03-09 10:08:27	---	---	---	76.2	10.105	---	Normal	Normal	83.2	11.28	---	Normal	Normal	Normal	2013-03-11	---	---	---	---	---	---	---	---	---	---	---	---	---	---	---	---	---			---	---	---	---	---	---	---
378	51	53	0	2	2012-07-06 14:22:18	2012-11-19 12:55:44	TRUE	2012-11-19 12:55:44	---	---	---	82.5	9.4	---	Normal	Normal	---	---	---	---	---	Normal	---	---	---	---	---	---	---	---	---	---	---	---	---	---	---	---	---	---			---	---	---	---	---	---	---
379	170	14	0	2	2014-01-28 12:31:45	2014-01-28 12:31:45	FALSE			noservice	---	75	9.56	laying	Normal	Normal	---	---	---	---	---	Normal	---	---	---	---	---	---	---	---	---	---	---	---	---	---	---	---	---	---			---	---	---	---	---	---	---
380	116	188	0	1	2013-06-20 15:40:27	2014-04-13 20:54:46	FALSE			noservice	---	64.5	5.17	---	SAM	SAM	77	9.555	laying	Normal	Normal	Normal	2014-04-10	---	---	---	---	---	---	---	---	---	---	---	---	---	---	---	---	---	9222507276		---	---	---	---	---	---	---
381	53	15	0	1	2012-07-09 13:48:18	2013-08-29 15:04:35	TRUE	2013-08-29 15:04:35			---	74.5	8.39	---	Normal	Normal	85	11.505	---	Normal	Normal	Normal	2013-07-19	---	---	---	---	---	---	---	---	---	---	---	---	---	---	---	---	---			---	---	---	---	---	---	---
382	83	161	0	1	2012-11-28 12:13:49	2014-01-23 18:08:12	FALSE			noservice	---	66	6.235	laying	Normal	Normal	75.5	9.1	laying	Normal	Normal	Normal	2013-12-18	0	---	---	---	1	---	---	---	0	0	0	0	0	0	0	0	---	9821386632		---	---	---	---	1	0	0
383	74	317	0	1	2012-08-01 07:13:28	2013-01-25 16:42:57	TRUE	2013-01-25 16:42:57	---	---	---	79.4	8.8	---	Normal	Normal	---	---	---	---	---	Normal	---	---	---	---	---	---	---	---	---	---	---	---	---	---	---	---	---	---	8655996598	13.6	---	---	---	---	---	---	---
384	176	173	0	1	2012-07-05 14:43:45	2013-04-15 15:43:23	TRUE	2013-04-15 15:43:23	---	---	---	85.5	11.195	---	Normal	Normal	---	---	---	---	---	Normal	2013-04-13	---	---	---	---	---	---	---	---	---	---	---	---	---	---	---	---	---			---	---	---	---	---	---	---
385	170	13	0	1	2013-12-16 13:49:03	2013-12-16 13:49:03	FALSE			noservice	---	61.5	5.76	laying	Normal	Normal	---	---	---	---	---	Normal	---	---	---	---	---	---	---	---	---	---	---	---	---	---	---	---	---	---			---	---	---	---	---	---	---
386	179	87	0	1	2012-04-10 16:41:34	2013-03-13 15:28:21	TRUE	2013-03-13 15:28:21		noopenarea	---	72.4	6.43	---	SAM	SAM	78	7.62	---	MAM	MAM	MAM	2013-03-13	1	1	1	---	1	1	1	1	1	1	1	1	1	1	1	1	1		---	1	---	---	---	1	1	1
387	178	38	A	1	2012-07-09 12:52:16	2012-11-15 11:58:09	TRUE	2012-11-15 11:58:09	---	---	---	82.2	9.16	---	Normal	Normal	---	---	---	---	---	Normal	---	---	---	---	---	---	---	---	---	---	---	---	---	---	---	---	---	---			---	---	---	---	---	---	---
388	169	173	A	2	2012-07-09 11:36:53	2013-01-25 11:07:55	TRUE	2013-01-25 11:07:55	---	---	---	71.2	7.53	---	Normal	Normal	72.6	7.95	---	Normal	Normal	Normal	---	---	---	---	---	---	---	---	---	---	---	---	---	---	---	---	---	---			---	---	---	---	---	---	---
389	5	8	A	2	2013-04-18 13:50:07	2013-09-19 16:40:29	TRUE	2013-09-19 16:40:29	19.038796715359652 72.85046235603076 -62.0 5.0	yes	---	83.5	10.16	---	Normal	Normal	82.2	10.3	---	Normal	Normal	Normal	2013-08-26	---	---	---	---	---	---	---	---	---	---	---	---	---	---	---	---	---	9967334588		---	---	---	---	---	---	---
390	75	251	A	2	2012-10-12 16:26:47	2014-04-30 16:14:01	FALSE			noopenarea	---	73	7.4	---	MAM	MAM	84.2	9.855	standing	Normal	Normal	Normal	2014-04-17	1	1	1	0	1	1	---	1	1	1	1	1	1	1	1	1	1	9323926046	12	1	---	---	---	1	1	1
391	79	117	0	2	2013-01-16 16:08:54	2014-01-21 16:45:53	FALSE			noservice	---	67	8	---	Normal	Normal	75.5	10.11	laying	Normal	Normal	Normal	2013-12-23	---	---	---	---	---	---	---	---	---	---	---	---	---	---	---	---	---		15.5	---	---	---	---	---	---	---
392	52	37	0	2	2012-07-06 16:41:06	2013-04-08 14:34:14	TRUE	2013-04-08 14:34:14	---	---	---	79	9	---	Normal	Normal	---	---	---	---	---	Normal	2013-03-12	---	---	---	---	---	---	---	---	---	---	---	---	---	---	---	---	---			---	---	---	---	---	---	---
393	52	204	A	2	2012-06-26 11:48:43	2014-04-30 17:03:38	FALSE		---	yes	---	69.3	6.69	---	MAM	MAM	80.2	8.505	laying	MAM	MAM	MAM	2013-12-24	1	1		---	1		---		1	1	1	1	1	1	1	1	1	---	---	1	---	---	---	1	1	1
394	73	234	0	1	2012-07-19 12:05:32	2013-12-27 22:45:01	FALSE		---	other	---	68.4	6.2	---	MAM	MAM	72	7.5	laying	Normal	Normal	Normal	2013-12-10	1	---	---	---	1	---	---	---	1	1	1	1	1	1	1	1	1	8082715180	13.3	---	---	---	---	1	1	1
395	11	38	0	1	2013-04-02 13:34:10	2014-04-21 12:18:12	FALSE			other	---	63.5	5.54	---	MAM	MAM	75.3	8.2	laying	Normal	Normal	Normal	2014-04-11	---	---	---	---	---	---	---	---	---	---	---	---	---	---	---	---	---	9324315472		---	---	---	---	---	---	---
396	75	33	0	1	2013-05-08 15:02:14	2014-04-28 16:05:26	FALSE				2.4	50.5	2.61	---	SAM	SAM	65	8.2	laying	Normal	Normal	Normal	2014-04-17	---	---	---	---	1	---	---	---	1	1	1	1	1	1	1	---	---	9004205520	---	---	---	---	---	1	1	1
397	167	3	0	1	2012-12-21 16:00:04	2014-01-01 10:29:13	FALSE			noservice	---	69	6.81	---	Normal	Normal	77.7	8.84	standing	Normal	Normal	Normal	2013-12-31		---	---	---	0	---	---	---									---			---	---	---	---
398	60	113	0	1	2013-01-10 15:18:19	2013-02-19 17:08:42	TRUE	2013-02-19 17:08:42		noopenarea	---	80.5	10.35	---	Normal	Normal	---	---	---	---	---	Normal	---	---	---	---	---	---	---	---	---	---	---	---	---	---	---	---	---	---			---	---	---	---	---	---	---
399	48	198	0	1	2013-08-16 12:33:12	2014-02-24 15:41:07	FALSE				---	75.5	8.9	laying	Normal	Normal	80.5	9.94	laying	Normal	Normal	Normal	2014-02-24	---	---	---	---	---	---	---	---	---	---	---	---	---	---	---	---	---			---	---	---	---	---	---	---
400	167	312	A	2	2012-07-06 13:07:21	2013-05-08 16:36:38	TRUE	2013-04-05 13:49:10	---	---	---	78.7	9.955	---	Normal	Normal	80.2	10.345	---	Normal	Normal	Normal	2013-03-15	---	---	---	---	---	---	---	---	---	---	---	---	---	---	---	---	---			---	---	---	---	---	---	---
401	69	121	0	1	2012-10-11 16:10:52	2014-01-20 13:04:12	FALSE			noservice	---	75.5	8.1	---	Normal	Normal	86.7	10.27	standing	Normal	Normal	Normal	2013-12-12	---	---	---	---	---	---	---	---	---	---	---	---	---	---	---	---	---		12.7	---	---	---	---	---	---	---
402	159	137	A	1	2013-05-09 12:38:50	2013-12-20 17:28:12	FALSE			noservice	---	68	7.465	---	Normal	Normal	70.5	7.5	---	Normal	Normal	Normal	2013-12-20	---	---	---	---	---	---	---	---	---	---	---	---	---	---	---	---	---			---	---	---	---	---	---	---
403	159	63	0	1	2012-12-07 16:39:58	2013-09-23 16:21:08	TRUE	2013-09-23 16:21:08		noservice	---	75	8.415	---	Normal	Normal	81	8.91	---	Normal	Normal	Normal	2013-09-12	---	---	---	---	---	---	---	---	---	---	---	---	---	---	---	---	---			---	---	---	---	---	---	---
404	159	70	0	1	2012-07-05 13:41:10	2012-11-06 17:31:08	TRUE	2012-11-06 17:31:08	---	---	---	73.6	7.885	---	Normal	Normal	---	---	---	---	---	Normal	---	---	---	---	---	---	---	---	---	---	---	---	---	---	---	---	---	---			---	---	---	---	---	---	---
405	120	40	0	1	2013-04-25 13:37:41	2013-10-27 15:18:48	TRUE	2013-10-27 15:18:48	19.050932484694396 72.86206825161285 -54.0 10.0	yes	---	69.5	11.22	---	Normal	Normal	75.9	11.98	standing	Normal	Normal	Normal	2013-10-25	---	---	---	---	---	---	---	---	---	---	---	---	---	---	---	---	---	9819880433		---	---	---	---	---	---	---
406	75	999	0	1	2013-12-26 16:44:26	2014-04-30 16:42:08	FALSE			noopenarea	---	62	6.81	laying	Normal	Normal	62	6.81	laying	Normal	Normal	Normal	2014-04-17	---	---	---	---	---	---	---	---	---	---	---	---	---	---	---	---	---		12.5	---	---	---	---	---	---	---
407	63	191	0	1	2013-12-10 13:38:58	2014-04-30 16:56:58	FALSE			noservice	---	60	6.225	laying	Normal	Normal	---	---	---	---	---	Normal	2014-04-23	---	---	---	---	1	---	---	---	1	1	1	1	1	1	1	---	---			---	---	---	---	1	1	0
408	34	206	0	1	2013-01-04 12:24:29	2014-05-02 15:40:29	TRUE	2014-05-02 15:40:29		noservice	---	83.2	10.14	laying	Normal	Normal	89.7	11.71	standing	Normal	Normal	Normal	2014-04-22	---	---	---	---	---	---	---	---	---	---	---	---	---	---	---	---	---			---	---	---	---	---	---	---
409	171	51	0	1	2014-01-24 12:21:32	2014-04-23 16:22:20	FALSE			noservice	---	61.5	7.125	laying	Normal	Normal	---	---	---	---	---	Normal	2014-04-23	---	---	---	---	---	---	---	---	---	---	---	---	---	---	---	---	---			---	---	---	---	---	---	---
410	39	57	0	1	2013-10-25 11:52:47	2014-04-12 17:05:27	FALSE		19.0389404 72.85233 0.0 965.0	yes	3.25	51.2	3.085	laying	Normal	Normal	64.9	6.1	laying	Normal	Normal	Normal	2014-04-12	---	---	---	---	1	---	---	---	1	1	0	0	1	1	0	---	---		---	---	---	---	---	0	1	1
411	159	163	A	1	2013-04-12 14:20:21	2014-01-21 16:02:33	FALSE			noservice	---	58	7.31	---	Normal	Normal	68	8.835	laying	Normal	Normal	Normal	2013-12-13	---	---	---	---	---	---	---	---	---	---	---	---	---	---	---	---	---			---	---	---	---	---	---	---
412	58	24	0	1	2013-01-11 13:01:09	2014-05-02 13:30:58	FALSE			noopenarea	---	72.5	7.565	---	Normal	Normal	83	8.8	standing	MAM	MAM	MAM	2014-04-11	1	1	1	---	1	1	---	1	1	1	1	1	1	1	1	1	1			---	---	---	---	1	1	1
413	47	117	0	1	2012-07-09 12:30:53	2014-03-12 14:55:54	FALSE				---	68	7.495	---	Normal	Normal	89.6	11.65	standing	Normal	Normal	Normal	2014-03-12	---	---	---	---	---	---	---	---	---	---	---	---	---	---	---	---	---			---	---	---	---	---	---	---
414	175	32	A	1	2013-06-22 14:13:31	2013-08-05 19:18:01	TRUE	2013-08-05 19:18:01			---	82.5	10.52	---	Normal	Normal	83.1	12.69	---	Normal	Normal	Normal	2013-07-15	---	---	---	---	---	---	---	---	---	---	---	---	---	---	---	---	---	9852360526		---	---	---	---	---	---	---
415	169	28	0	1	2013-10-21 13:11:33	2013-12-17 17:48:34	FALSE			noservice	---	78.2	9.31	standing	Normal	Normal	---	---	---	---	---	Normal	2013-12-09	---	---	---	---	---	---	---	---	---	---	---	---	---	---	---	---	---			---	---	---	---	---	---	---
416	115	174	A	1	2013-12-14 16:05:56	2014-01-29 10:46:29	TRUE	2014-01-29 10:46:29		noservice	---	79	9.5	laying	Normal	Normal	---	---	---	---	---	Normal	---	---	---	---	---	---	---	---	---	---	---	---	---	---	---	---	---	---			---	---	---	---	---	---	---
417	69	284	0	1	2012-10-12 13:22:12	2013-09-23 10:20:42	TRUE	2013-09-23 10:20:42		noservice	---	82.1	9.8	---	Normal	Normal	88.5	10.69	---	Normal	Normal	Normal	2013-09-10	---	---	---	---	---	---	---	---	---	---	---	---	---	---	---	---	---	9029484540	14.3	---	---	---	---	---	---	---
418	9	267	0	2	2014-04-10 15:29:38	2014-04-10 15:29:38	FALSE			noopenarea	---	82.3	11.3	standing	Normal	Normal	---	---	---	---	---	Normal	---	---	---	---	---	---	---	---	---	---	---	---	---	---	---	---	---	---			---	---	---	---	---	---	---
419	115	156	0	2	2013-10-21 12:57:10	2014-04-14 08:22:08	FALSE			noservice	---	74	7.955	laying	Normal	Normal	74.5	8.75	laying	Normal	Normal	Normal	2014-04-07	---	---	---	---	---	---	---	---	---	---	---	---	---	---	---	---	---			---	---	---	---	---	---	---
420	82	344	0	1	2012-11-02 13:43:31	2013-12-03 11:40:04	TRUE	2013-12-03 11:40:04	19.044272088538417 72.85000149038774 -68.0 5.0	yes	---	84	9.42	---	Normal	Normal	92.2	11.5	standing	Normal	Normal	Normal	2013-11-21	1	1		---	1			1	1	1	1	1	1	1	1	1	1	8108087736	13	1	---	---	---	1	1	1
421	113	215	0	1	2013-07-01 16:15:19	2014-04-21 17:40:22	FALSE			noservice	---	90	11.075	---	Normal	Normal	91	11.6	---	Normal	Normal	Normal	2014-04-16	---	---	---	---	---	---	---	---	---	---	---	---	---	---	---	---	---	9867766558		---	---	---	---	---	---	---
422	98	73	0	1	2013-06-20 20:13:18	2014-04-16 16:49:37	FALSE			other	---	66	6.035	---	MAM	MAM	73	7.925	laying	Normal	Normal	Normal	2014-04-10	1	---	---	---	1	---	---	---	1	1	1	1	1	1	1	1	---			---	---	---	---	1	1	1
423	117	49	0	2	2013-04-30 12:48:50	2014-04-14 17:12:58	FALSE			noservice	---	59	5.255	---	Normal	Normal	75	8.725	laying	Normal	Normal	Normal	2014-04-12	---	---	---	---	---	---	---	---	---	---	---	---	---	---	---	---	---	9819785606		---	---	---	---	---	---	---
424	118	13	0	2	2014-01-29 15:02:29	2014-04-10 16:55:37	FALSE		19.0505709 72.860608 0.0 1354.0	yes	---	62	5.825	laying	Normal	Normal	66.5	8.17	laying	Normal	Normal	Normal	2014-04-10	---	---	---	---	---	---	---	---	---	---	---	---	---	---	---	---	---	9773479831		---	---	---	---	---	---	---
425	6	111	0	2	2013-04-26 12:44:11	2014-04-23 16:59:37	FALSE		19.0368073 72.8467816 0.0 956.0	yes	---	78.2	9.5	---	Normal	Normal	80.9	12.05	standing	Normal	Normal	Normal	2014-04-10	---	---	---	---	---	---	---	---	---	---	---	---	---	---	---	---	---	9220849206		---	---	---	---	---	---	---
426	101	107	0	2	2013-04-30 13:11:38	2014-04-26 18:28:07	FALSE		19.047291951982764 72.8571732994503 -56.0 20.0	yes	---	54	3.8	---	Normal	Normal	73	8.05	laying	Normal	Normal	Normal	2014-04-21	---	---	---	---	1	---	---	---	1	1	1	1	1	1	1	---	---	2224072911		---	---	---	---	1	1	1
427	56	149	0	2	2013-01-08 14:07:02	2013-09-03 10:57:29	TRUE	2013-09-03 10:57:29		noservice	---	87.5	13.6	---	Normal	Normal	95.5	14.5	---	Normal	Normal	Normal	2013-08-19	---	---	---	---	---	---	---	---	---	---	---	---	---	---	---	---	---			---	---	---	---	---	---	---
428	165	147	A	2	2012-04-10 16:12:44	2013-08-24 12:45:11	TRUE	2013-08-24 12:45:11	---	---	---	81.9	8.8	---	MAM	MAM	92.2	15	---	Normal	Normal	Normal	2013-08-13	---	---	---	---	---	---	---	---	---	---	---	---	---	---	---	---	---	---	---	---	---	---	---	---	---	---
429	111	239	A	2	2014-03-07 12:36:54	2014-04-27 00:23:30	FALSE			noopenarea	---	84	12.665	laying	Normal	Normal	85	13.1	laying	Normal	Normal	Normal	2014-04-25	---	---	---	---	---	---	---	---	---	---	---	---	---	---	---	---	---			---	---	---	---	---	---	---
430	76	249	0	2	2013-05-22 13:38:06	2014-05-02 15:38:43	FALSE			noservice	2.5	58	5.19	laying	Normal	Normal	76	10.35	laying	Normal	Normal	Normal	2014-04-17	---	---	---	---	---	---	---	---	---	---	---	---	---	---	---	---	---	9867634104	---	---	---	---	---	---	---	---
431	69	393	0	1	2012-10-16 14:01:11	2013-05-07 10:34:52	TRUE	2013-05-07 10:34:52		noservice	---	95.4	13.2	---	Normal	Normal	97.5	14.986	---	Normal	Normal	Normal	2013-02-13	---	---	---	---	---	---	---	---	---	---	---	---	---	---	---	---	---		15.5	---	---	---	---	---	---	---
432	55	34	A	1	2013-03-26 12:22:31	2014-04-21 17:02:53	FALSE			noservice	---	50	4.1	---	Normal	Normal	64	7.45	laying	Normal	Normal	Normal	2014-04-17	---	---	---	---	1	---	---	---	1	0	0	1	1	0	0	---	---	9821510537		---	---	---	---	1	1	0
433	101	275	0	1	2013-05-06 14:49:06	2014-04-28 11:19:11	FALSE		19.04710801288388 72.85742566010718 -44.0 15.0	yes	---	53.2	3.875	---	Normal	Normal	73.5	8.4	laying	Normal	Normal	Normal	2014-04-22	---	---	---	---	1	---	---	---	1	1	1	1	1	1	1	---	---	7498420505		---	---	---	---	1	1	1
434	31	370	A	2	2012-07-14 11:21:22	2012-11-27 15:49:01	TRUE	2012-11-27 15:49:01	---	---	---	89	12.5	---	Normal	Normal	---	---	---	---	---	Normal	---	---	---	---	---	---	---	---	---	---	---	---	---	---	---	---	---	---			---	---	---	---	---	---	---
435	61	83	0	1	2013-10-17 12:05:29	2014-04-09 17:51:25	FALSE			noservice	---	74.5	7.6	laying	Normal	Normal	78.7	8.305	standing	Normal	Normal	Normal	2014-04-09	---	---	---	---	---	---	---	---	---	---	---	---	---	---	---	---	---			---	---	---	---	---	---	---
436	54	106	0	1	2012-07-11 14:38:08	2013-12-18 17:34:28	FALSE		---	---	---	71	9.3	---	Normal	Normal	84.5	12.4	---	Normal	Normal	Normal	2013-12-17	---	---	---	---	---	---	---	---	---	---	---	---	---	---	---	---	---			---	---	---	---	---	---	---
437	27	73	A	2	2014-02-04 10:32:13	2014-04-18 15:06:25	FALSE			noservice	---	86	11.365	standing	Normal	Normal	---	---	---	---	---	Normal	2014-04-02	---	---	---	---	---	---	---	---	---	---	---	---	---	---	---	---	---			---	---	---	---	---	---	---
438	27	138	0	2	2013-09-22 18:09:16	2014-04-07 17:01:26	FALSE			noservice	---	66	7.07	laying	Normal	Normal	75.9	8.49	laying	Normal	Normal	Normal	2014-04-02	---	---	---	---	1	---	---	---	1	1	1	1	1	1	1	---	---			---	---	---	---	1	1	1
439	90	241	0	2	2013-02-28 17:10:11	2014-03-11 14:13:16	FALSE			noopenarea	---	87.2	10.885	standing	Normal	Normal	97.7	11.965	standing	MAM	MAM	MAM	2014-02-20	---	---	---	---	---	---	---	---	---	---	---	---	---	---	---	---	---		18.6	---	---	---	---	---	---	---
440	90	150	0	1	2012-11-20 00:32:27	2012-11-29 04:03:28	TRUE	2012-11-29 04:03:28		noopenarea	---	54.5	3.96	---	Normal	Normal	---	---	---	---	---	Normal	---	---	---	---	---	---	---	---	---	---	---	---	---	---	---	---	---	---	9773611301		---	---	---	---	---	---	---
441	27	33	0	1	2013-07-09 16:21:56	2014-02-27 17:33:08	TRUE	2014-02-27 17:33:08		noservice	---	72.5	9.455	---	Normal	Normal	84.4	9.8	standing	Normal	Normal	Normal	2014-02-17	---	---	---	---	---	---	---	---	---	---	---	---	---	---	---	---	---			---	---	---	---	---	---	---
442	70	144	0	2	2012-10-12 16:19:22	2013-12-11 16:50:15	FALSE			noopenarea	---	78.5	8.035	---	MAM	MAM	89.3	12.24	standing	Normal	Normal	Normal	2013-12-10	1	1	---	---	1	0	0	0	1	1	1	1	1	1	1	1	1	9821481813	13.3	---	---	---	---	1	1	1
443	54	189	0	2	2014-01-31 13:39:17	2014-01-31 13:49:10	FALSE				---	61.6	5.99	laying	Normal	Normal	---	---	---	---	---	Normal	---	---	---	---	---	1	---	---	---	0	0	0	0	0	0	0	---	---			---	---	---	---	1	0	0
444	118	88	0	2	2013-04-09 14:27:53	2014-03-04 17:40:36	TRUE	2014-03-04 17:40:36	19.0520887 72.8587434 0.0 782.0	yes	---	88.5	12.485	---	Normal	Normal	94.2	13.5	standing	Normal	Normal	Normal	2013-12-11	---	---	---	---	---	---	---	---	---	---	---	---	---	---	---	---	---	9987694511		---	---	---	---	---	---	---
445	78	999	0	2	2013-01-11 15:01:29	2013-10-30 13:21:24	TRUE	2013-10-30 13:21:24		noopenarea	---	86	10.495	---	Normal	Normal	92.2	11.58	standing	Normal	Normal	Normal	2013-10-25	---	---	---	---	---	---	---	---	---	---	---	---	---	---	---	---	---		14	---	---	---	---	---	---	---
446	173	126	0	2	2014-01-28 17:35:10	2014-01-28 17:35:10	FALSE			noopenarea	---	69.5	7.705	laying	Normal	Normal	---	---	---	---	---	Normal	---	---	---	---	---	---	---	---	---	---	---	---	---	---	---	---	---	---	9821388989		---	---	---	---	---	---	---
447	172	15	0	1	2012-07-05 15:30:10	2013-09-24 16:58:59	TRUE	2013-09-24 16:58:59	---	---	---	66	7.425	---	Normal	Normal	79	11	---	Normal	Normal	Normal	2013-09-16	---	---	---	---	---	---	---	---	---	---	---	---	---	---	---	---	---			---	---	---	---	---	---	---
448	151	45	0	2	2012-07-09 14:56:23	2012-11-01 17:05:29	TRUE	2012-11-01 17:05:29	---	---	---	82.8	10.01	---	Normal	Normal	84	10.4	---	Normal	Normal	Normal	---	---	---	---	---	---	---	---	---	---	---	---	---	---	---	---	---	---			---	---	---	---	---	---	---
449	158	177	0	2	2013-11-20 17:24:54	2014-02-20 15:09:49	FALSE			noservice	---	87.7	11.79	standing	Normal	Normal	88.2	11.665	standing	Normal	Normal	Normal	2014-02-20	---	---	---	---	---	---	---	---	---	---	---	---	---	---	---	---	---			---	---	---	---	---	---	---
450	171	120	0	2	2012-07-09 15:46:32	2013-01-21 15:28:18	TRUE	2013-01-21 15:28:18	---	---	---	73.1	7.915	---	Normal	Normal	73.4	8.525	---	Normal	Normal	Normal	---	---	---	---	---	---	---	---	---	---	---	---	---	---	---	---	---	---			---	---	---	---	---	---	---
451	31	324	0	2	2012-07-14 11:33:46	2012-07-25 12:38:01	TRUE	2012-07-25 12:38:01	---	---	---	92	12.71	---	Normal	Normal	---	---	---	---	---	Normal	---	---	---	---	---	---	---	---	---	---	---	---	---	---	---	---	---	---			---	---	---	---	---	---	---
452	52	183	0	2	2012-07-09 10:55:30	2013-01-24 16:53:02	TRUE	2013-01-24 16:53:02	---	---	---	82.5	10.3	---	Normal	Normal	84.2	11.2	---	Normal	Normal	Normal	2012-12-07	---	---	---	---	---	---	---	---	---	---	---	---	---	---	---	---	---			---	---	---	---	---	---	---
453	61	92	0	2	2012-07-11 14:06:10	2013-01-09 16:48:35	TRUE	2013-01-09 16:48:35	---	---	---	94	12.99	---	Normal	Normal	---	---	---	---	---	Normal	---	---	---	---	---	---	---	---	---	---	---	---	---	---	---	---	---	---	9967166174	16	---	---	---	---	---	---	---
454	55	87	0	2	2012-07-14 15:54:42	2013-07-10 17:13:12	TRUE	2013-07-10 17:13:12			---	84	11.3	---	Normal	Normal	88	13.9	---	Normal	Normal	Normal	2013-07-09	---	---	---	---	---	---	---	---	---	---	---	---	---	---	---	---	---			---	---	---	---	---	---	---
455	53	11	0	2	2012-07-13 12:51:16	2014-02-03 16:30:06	FALSE			noservice	---	67	6.2	---	MAM	MAM	84	9.21	laying	MAM	MAM	MAM	2014-01-22	1	1	---	---	1	1	---	1	1	1	1	1	1	1	1	1	1			1	---	---	---	1	1	1
456	118	78	0	2	2013-06-24 14:40:54	2014-04-10 17:38:30	FALSE				3.5	51	3.01	---	Normal	Normal	71.2	9.85	laying	Normal	Normal	Normal	2014-04-10	---	---	---	---	---	---	---	---	---	---	---	---	---	---	---	---	---	9619713096	---	---	---	---	---	---	---	---
457	52	142	0	2	2012-04-25 16:38:57	2013-02-04 17:50:57	TRUE	2013-02-04 17:50:57	---		---	77	8.285	---	MAM	MAM	77	8.2	---	MAM	MAM	MAM	---	---	---	---	---	1	1	1	1	1	1	1	1	1	1	1	1	1	---	---	---	---	---	---	1	1	1
458	52	143	0	2	2012-07-09 13:03:16	2013-04-08 14:36:32	TRUE	2013-04-08 14:36:32	---	---	---	80	9.725	---	Normal	Normal	85.5	10.97	---	Normal	Normal	Normal	2013-03-12	---	---	---	---	---	---	---	---	---	---	---	---	---	---	---	---	---			---	---	---	---	---	---	---
459	162	23	A	2	2012-07-05 14:58:02	2013-11-14 17:11:23	TRUE	2013-11-14 17:11:23	---	---	---	67.5	8.195	---	Normal	Normal	75	8.235	laying	Normal	Normal	Normal	2013-11-14	---	---	---	---	---	---	---	---	---	---	---	---	---	---	---	---	---			---	---	---	---	---	---	---
460	54	23	0	2	2012-07-11 14:04:09	2013-10-01 13:17:33	TRUE	2013-10-01 13:17:33	---	---	---	85.3	10.7	---	Normal	Normal	94.2	14.31	standing	Normal	Normal	Normal	2013-09-16	---	---	---	---	---	---	---	---	---	---	---	---	---	---	---	---	---			---	---	---	---	---	---	---
461	55	80	0	2	2013-05-07 16:01:59	2014-04-22 10:31:13	FALSE			noservice	3.5	52	3.22	---	Normal	Normal	72	7.35	laying	MAM	MAM	MAM	2014-04-17	1	---	---	---	1	---	---	---	1	1	1	1	1	1	1	1	---	9004223248	---	---	---	---	---	1	1	1
462	62	170	0	2	2013-12-14 14:57:14	2014-04-22 13:59:08	FALSE			noservice	---	63.5	6.135	laying	Normal	Normal	77	9.85	laying	Normal	Normal	Normal	2014-04-12	---	---	---	---	1	---	---	---	1	1	1	1	1	1	1	---	---			---	---	---	---	1	1	1
463	56	58	0	2	2012-11-12 15:22:44	2012-11-12 15:24:16	TRUE	2012-11-12 15:24:16		noservice	---	57.2	4.61	---	Normal	Normal	---	---	---	---	---	Normal	---	---	---	---	---	---	---	---	---	---	---	---	---	---	---	---	---	---			---	---	---	---	---	---	---
464	99	119	A	2	2014-01-27 15:50:49	2014-04-17 17:25:47	FALSE			other	---	65	6.52	laying	Normal	Normal	66.4	9.7	laying	Normal	Normal	Normal	2014-04-17	---	---	---	---	---	---	---	---	---	---	---	---	---	---	---	---	---			---	---	---	---	---	---	---
465	161	32	0	1	2012-07-05 15:15:03	2012-10-26 15:42:46	TRUE	2012-10-26 15:42:46	---	---	---	82	11.4	---	Normal	Normal	---	---	---	---	---	Normal	---	---	---	---	---	---	---	---	---	---	---	---	---	---	---	---	---	---			---	---	---	---	---	---	---
466	73	117	0	2	2012-07-16 15:01:27	2013-12-27 22:25:35	FALSE		---	---	---	73.2	8.55	---	Normal	Normal	91	12	standing	Normal	Normal	Normal	2013-12-09	---	---	---	---	---	---	---	---	---	---	---	---	---	---	---	---	---		15	---	---	---	---	---	---	---
467	56	65	0	2	2012-10-29 12:27:54	2014-04-17 10:32:32	FALSE			noservice	---	52	2.95	laying	MAM	MAM	81	10	laying	Normal	Normal	Normal	2014-04-16	---	---	---	---	---	---	---	---	---	---	---	---	---	---	---	---	---		---	---	---	---	---	---	---	---
468	171	130	0	2	2013-10-10 14:05:19	2014-04-23 16:47:51	FALSE			noservice	---	67.3	7.575	laying	Normal	Normal	72	7.915	laying	Normal	Normal	Normal	2014-04-23	---	---	---	---	---	---	---	---	---	---	---	---	---	---	---	---	---			---	---	---	---	---	---	---
469	172	237	0	2	2013-04-18 15:46:12	2013-12-23 17:07:57	FALSE			noopenarea	---	57	4.73	---	Normal	Normal	69	7.82	laying	Normal	Normal	Normal	2013-12-10	---	---	---	---	---	---	---	---	---	---	---	---	---	---	---	---	---	9702242379	10	---	---	---	---	---	---	---
470	99	5	0	2	2013-12-13 16:36:18	2014-04-15 17:07:06	FALSE			other	---	90.7	11.48	standing	Normal	Normal	92.7	12.265	standing	Normal	Normal	Normal	2014-04-15	---	---	---	---	---	---	---	---	---	---	---	---	---	---	---	---	---	9004064627		---	---	---	---	---	---	---
471	56	22	0	2	2012-10-13 10:23:07	2014-04-17 10:11:35	FALSE			noservice	---	64.3	7.56	laying	Normal	Normal	84	12.1	laying	Normal	Normal	Normal	2014-04-16	---	---	---	---	---	---	---	---	---	---	---	---	---	---	---	---	---			---	---	---	---	---	---	---
472	56	15	0	2	2012-10-29 11:54:17	2012-10-29 13:28:30	TRUE	2012-10-29 13:28:30			---	64.3	4.5	---	Normal	SAM	---	---	---	---	---	SAM	---	---	---	---	---	---	---	---	---	---	---	---	---	---	---	---	---	---		---	---	---	---	---	---	---	---
473	56	39	0	2	2013-09-17 11:13:51	2014-03-13 15:02:27	FALSE		19.0418382 72.8535279 0.0 1050.0	yes	---	57.5	5.1	laying	Normal	Normal	69.2	8.5	laying	Normal	Normal	Normal	2014-03-13	---	---	---	---	1	---	---	---	1	1	1	1	1	1	1	---	---			---	---	---	---	1	1	1
474	21	77	0	2	2013-04-16 14:26:27	2013-04-16 14:27:41	TRUE	2013-04-16 14:27:41	19.03563303467372 72.85192845083031 -61.0 10.0	yes	---	56.5	4.425	---	Normal	Normal	---	---	---	---	---	Normal	---	---	---	---	---	---	---	---	---	---	---	---	---	---	---	---	---	---	9920225433		---	---	---	---	---	---	---
475	120	106	0	1	2013-09-25 13:29:21	2014-04-26 15:26:34	FALSE			noservice	2.9	56.5	4.2	laying	Normal	Normal	69.2	6.78	laying	Normal	Normal	Normal	2014-04-17	---	---	---	---	1	---	---	---	1	1	1	1	1	1	1	---	---	9987589595	---	---	---	---	---	1	1	1
476	55	102	A	1	2012-10-03 15:29:16	2014-04-21 17:10:52	FALSE			noopenarea	---	53	2.5	---	SAM	SAM	72	8	laying	Normal	Normal	Normal	2014-04-17	---	---	---	---	---	---	---	---	---	---	---	---	---	---	---	---	---		---	---	---	---	---	---	---	---
477	107	288	0	1	2013-04-09 14:10:41	2014-03-11 13:24:53	FALSE		19.04581259044018 72.85912316469118 -55.0 20.0	yes	---	78.1	9.5	---	Normal	Normal	83.1	11.65	laying	Normal	Normal	Normal	2014-03-11	---	---	---	---	---	---	---	---	---	---	---	---	---	---	---	---	---	9323276717		---	---	---	---	---	---	---
478	24	12	0	1	2013-08-21 15:17:25	2014-04-07 17:42:01	FALSE				3.25	55	4.925	---	Normal	Normal	68.5	7.43	standing	Normal	Normal	Normal	2014-04-02	---	---	---	---	1	---	---	---	1	1	1	1	1	1	1	---	---		---	---	---	---	---	1	1	1
479	72	81	0	1	2012-06-22 13:48:39	2013-12-21 19:06:30	FALSE		---	---	---	65	8.2	---	Normal	Normal	79	9.95	laying	Normal	Normal	Normal	2013-12-14	---	---	---	---	---	---	---	---	---	---	---	---	---	---	---	---	---	---	---	---	---	---	---	---	---	---
480	33	73	0	2	2013-07-10 12:29:56	2013-09-17 17:55:21	TRUE	2013-09-17 17:55:21		other	---	83	10.145	---	Normal	Normal	---	---	---	---	---	Normal	2013-08-19	---	---	---	---	---	---	---	---	---	---	---	---	---	---	---	---	---			---	---	---	---	---	---	---
481	72	24	0	1	2012-06-22 12:42:16	2013-12-15 19:19:45	FALSE		---	---	---	71.5	7.8	---	Normal	Normal	86.7	10.28	standing	Normal	Normal	Normal	2013-12-13	---	---	---	---	---	---	---	---	---	---	---	---	---	---	---	---	---	---	---	---	---	---	---	---	---	---
482	61	49	A	1	2012-07-11 11:34:33	2014-04-17 17:33:49	FALSE			noservice	---	70.4	7.7	---	Normal	Normal	84.4	10.255	standing	Normal	Normal	Normal	2014-04-09	---	---	---	---	---	---	---	---	---	---	---	---	---	---	---	---	---	8976876005	14	---	---	---	---	---	---	---
483	54	31	0	1	2012-05-07 14:01:27	2012-10-04 11:36:47	TRUE	2012-10-04 11:36:47	---	yes	---	92	10.3	---	MAM	MAM	---	---	---	---	---	MAM	---	---	---	---	---	1	0	0	0	1	1	1	1	1	1	1	1	0	---	---	---	---	---	---	1	1	1
484	99	122	0	1	2013-07-16 16:55:07	2014-04-17 17:15:44	FALSE			noopenarea	---	67	7.705	---	Normal	Normal	74.3	9.89	laying	Normal	Normal	Normal	2014-04-17	---	---	---	---	---	---	---	---	---	---	---	---	---	---	---	---	---			---	---	---	---	---	---	---
485	84	267	0	1	2012-11-10 12:01:08	2014-01-24 09:19:42	TRUE	2014-01-24 09:19:42	19.04494639875791 72.85067757955017 -62.0 10.0	yes	---	85.5	11.555	---	Normal	Normal	93.2	13.22	standing	Normal	Normal	Normal	2013-12-12	---	---	---	---	---	---	---	---	---	---	---	---	---	---	---	---	---			---	---	---	---	---	---	---
486	165	226	0	1	2014-01-27 16:34:04	2014-02-22 17:24:15	FALSE			noopenarea	---	66.8	5.68	laying	SAM	SAM	68.3	7.61	laying	Normal	Normal	Normal	2014-02-22	0	---	---	---	1	---	---	---	1	0	0	1	1	0	0	0	---			0	---	---	---	1	1	0
487	55	16	A	1	2012-07-14 12:21:15	2012-10-26 15:41:02	TRUE	2012-10-26 15:41:02	---	---	---	81	11.2	---	Normal	Normal	84	11.95	---	Normal	Normal	Normal	---	---	---	---	---	---	---	---	---	---	---	---	---	---	---	---	---	---			---	---	---	---	---	---	---
488	163	41	0	1	2014-01-28 15:37:47	2014-01-28 15:42:44	FALSE			noopenarea	---	49.8	2.94	laying	Normal	Normal	---	---	---	---	---	Normal	---	---	---	---	---	---	---	---	---	---	---	---	---	---	---	---	---	---			---	---	---	---	---	---	---
489	4	90	A	1	2013-06-06 11:53:50	2014-02-21 16:39:03	TRUE	2014-02-21 16:39:03	19.03980271207875 72.8504063123611 -53.0 5.0	yes	---	75.5	7.45	---	MAM	MAM	72.2	7.63	standing	Normal	Normal	Normal	2014-02-19	1	1	1	---	1	1	---	1	1	1	1	1	1	1	1	1	1			---	---	---	---	1	1	1
490	78	174	0	2	2012-11-09 14:34:51	2013-12-13 20:58:20	FALSE			noopenarea	---	72.8	8.14	---	Normal	Normal	83.2	10.915	standing	Normal	Normal	Normal	2013-12-13	---	---	---	---	---	---	---	---	---	---	---	---	---	---	---	---	---	9702745801	14	---	---	---	---	---	---	---
491	56	198	0	1	2013-01-08 15:18:40	2014-01-21 17:22:54	FALSE			noservice	---	59	4.7	laying	Normal	Normal	74	8.85	laying	Normal	Normal	Normal	2013-12-17	---	---	---	---	1	---	---	---	1	1	0	1	1	1	0	---	---			---	---	---	---	1	1	1
492	5	73	A	1	2013-04-15 15:02:38	2014-04-23 16:38:01	FALSE		19.037210693586353 72.84956934992029 -40.0 5.0	yes	---	68	7.265	---	Normal	Normal	69	8	---	Normal	Normal	Normal	2014-04-03	---	---	---	---	---	---	---	---	---	---	---	---	---	---	---	---	---	9769271666		---	---	---	---	---	---	---
493	54	290	0	1	2012-07-14 11:34:18	2013-04-22 10:48:28	TRUE	2013-04-22 10:48:28	---	---	---	78.3	8.6	---	Normal	Normal	79	9	---	Normal	Normal	Normal	2013-03-19	---	---	---	---	---	---	---	---	---	---	---	---	---	---	---	---	---			---	---	---	---	---	---	---
494	54	999	0	1	2012-08-11 15:54:14	2013-01-28 15:21:54	TRUE	2013-01-28 15:21:54	---	---	---	79	8.4	---	Normal	Normal	79.5	8.7	---	Normal	Normal	Normal	---	---	---	---	---	---	---	---	---	---	---	---	---	---	---	---	---	---			---	---	---	---	---	---	---
495	4	74	0	1	2013-04-05 15:17:29	2014-02-21 16:34:29	TRUE	2014-02-21 16:34:29	19.03979072699927 72.85027594252703 -49.0 5.0	yes	---	70.3	6.945	---	Normal	Normal	71	7.44	---	Normal	Normal	Normal	2014-02-19	---	---	---	---	---	---	---	---	---	---	---	---	---	---	---	---	---	9769684864		---	---	---	---	---	---	---
496	51	111	0	1	2013-04-17 17:16:34	2013-08-22 16:36:26	TRUE	2013-08-22 16:36:26			---	77	8.92	---	Normal	Normal	81.5	9.47	---	Normal	Normal	Normal	2013-08-22	---	---	---	---	---	---	---	---	---	---	---	---	---	---	---	---	---			---	---	---	---	---	---	---
497	69	398	0	1	2013-07-23 11:49:20	2014-02-04 19:57:41	FALSE			noservice	---	72.8	6.465	laying	SAM	SAM	71	6.78	laying	MAM	MAM	MAM	2014-01-22	1	1	1	0	1	1	---	1	1	1	1	1	1	1	1	1	1	9967872436		1	---	---	---	1	1	1
498	55	117	A	1	2013-03-14 11:27:25	2014-04-21 17:12:50	FALSE			noservice	---	58.8	5.7	---	Normal	Normal	74	8.99	laying	Normal	Normal	Normal	2014-04-17	---	---	---	---	1	---	---	---	1	1	1	1	1	1	1	---	---			---	---	---	---	1	1	1
499	175	185	0	1	2013-07-19 12:13:15	2013-12-20 17:21:32	FALSE			noopenarea	---	63.3	6.3	---	Normal	Normal	70.8	8.19	laying	Normal	Normal	Normal	2013-12-16	---	---	---	---	---	---	---	---	---	---	---	---	---	---	---	---	---	9773134597		---	---	---	---	---	---	---
500	35	61	0	1	2012-07-16 13:12:12	2012-07-25 13:48:26	TRUE	2012-07-25 13:48:26	---	---	---	90	11.505	---	Normal	Normal	---	---	---	---	---	Normal	---	---	---	---	---	---	---	---	---	---	---	---	---	---	---	---	---	---			---	---	---	---	---	---	---
501	61	262	0	1	2013-12-26 14:31:14	2014-04-17 17:47:11	FALSE			noservice	---	71.5	8.2	laying	Normal	Normal	---	---	---	---	---	Normal	2014-04-10	---	---	---	---	---	---	---	---	---	---	---	---	---	---	---	---	---			---	---	---	---	---	---	---
502	34	263	0	1	2012-11-09 13:17:41	2014-04-28 17:31:40	FALSE			noopenarea	---	52	3.5	laying	Normal	Normal	80.2	10	standing	Normal	Normal	Normal	2014-04-22	---	---	---	---	1	---	---	---	1	1	1	1	1	1	1	---	---	9821510036	---	---	---	---	---	1	1	1
503	168	285	0	2	2012-07-06 17:27:13	2013-06-06 13:28:02	TRUE	2013-06-06 13:28:02	---	---	---	83.2	9.885	---	Normal	Normal	86.5	12.01	---	Normal	Normal	Normal	2013-05-27	---	---	---	---	---	---	---	---	---	---	---	---	---	---	---	---	---			---	---	---	---	---	---	---
504	176	20	0	2	2012-07-05 13:12:45	2012-10-26 16:24:51	TRUE	2012-10-26 16:24:51	---	---	---	91.5	13.79	---	Normal	Normal	97.5	16	---	Normal	Normal	Normal	---	---	---	---	---	---	---	---	---	---	---	---	---	---	---	---	---	---			---	---	---	---	---	---	---
505	48	181	0	2	2012-09-26 12:30:04	2013-08-03 16:24:34	TRUE	2013-08-03 16:24:34			---	78.2	9.745	---	Normal	Normal	87.6	11.12	---	Normal	Normal	Normal	2013-07-11	---	---	---	---	---	---	---	---	---	---	---	---	---	---	---	---	---	8082454424		---	---	---	---	---	---	---
506	71	70	0	2	2012-06-20 16:43:24	2013-12-03 15:52:01	TRUE	2013-12-03 15:52:01	---	---	---	88	10.88	---	Normal	Normal	98.2	13.89	standing	Normal	Normal	Normal	2013-11-14	---	---	---	---	---	---	---	---	---	---	---	---	---	---	---	---	---	---	---	---	---	---	---	---	---	---
507	60	52	0	2	2012-07-27 16:15:32	2014-01-02 19:37:31	FALSE		19.0476484 72.8503536 0.0 722.0	yes	---	90.4	11.22	standing	Normal	Normal	89.7	11.22	standing	Normal	Normal	Normal	2013-12-27	---	---	---	---	---	---	---	---	---	---	---	---	---	---	---	---	---			---	---	---	---	---	---	---
508	159	176	0	2	2012-04-10 14:37:54	2012-12-20 16:58:42	TRUE	2012-12-20 16:58:42	---	---	---	74.5	7.395	---	SAM	SAM	---	---	---	---	---	SAM	---	---	---	---	---	---	---	---	---	---	---	---	---	---	---	---	---	---	---	---	---	---	---	---	---	---	---
509	32	106	0	2	2012-07-14 13:58:32	2013-03-14 14:36:42	TRUE	2013-03-14 14:36:42	---	---	---	87	11.58	---	Normal	Normal	93.5	12.96	---	Normal	Normal	Normal	2013-02-12	---	---	---	---	---	---	---	---	---	---	---	---	---	---	---	---	---			---	---	---	---	---	---	---
510	63	193	0	2	2013-09-12 03:52:21	2014-04-30 16:59:10	FALSE			noservice	2.915	65	6.46	laying	Normal	Normal	77	10.6	laying	Normal	Normal	Normal	2014-04-23	---	---	---	---	1	---	---	---	1	1	1	1	1	1	1	---	---	9821243532	---	---	---	---	---	1	1	1
511	99	66	A	2	2013-04-24 14:40:31	2014-04-16 13:37:02	FALSE			other	---	80.1	9.205	---	Normal	Normal	87.7	10.8	standing	Normal	Normal	Normal	2014-04-15	---	---	---	---	---	---	---	---	---	---	---	---	---	---	---	---	---	8655555821		---	---	---	---	---	---	---
512	55	45	0	2	2014-01-22 13:20:08	2014-04-21 15:49:16	FALSE			noservice	---	84.7	10.85	standing	Normal	Normal	86.7	11	standing	Normal	Normal	Normal	2014-04-17	---	---	---	---	---	---	---	---	---	---	---	---	---	---	---	---	---			---	---	---	---	---	---	---
513	98	235	A	2	2013-04-15 14:39:44	2014-04-26 11:43:39	FALSE			other	---	62.2	5.665	---	Normal	Normal	71	8.085	laying	Normal	Normal	Normal	2014-04-11	---	---	---	---	---	---	---	---	---	---	---	---	---	---	---	---	---			---	---	---	---	---	---	---
514	98	153	0	2	2013-06-05 13:15:25	2014-04-10 16:47:18	FALSE			other	---	88.6	11.095	---	Normal	Normal	97.2	13.55	standing	Normal	Normal	Normal	2014-04-09	---	---	---	---	---	---	---	---	---	---	---	---	---	---	---	---	---	8976386594		---	---	---	---	---	---	---
515	113	182	0	2	2013-04-10 16:16:49	2013-11-14 17:39:47	TRUE	2013-11-14 17:39:47		noservice	---	86.5	10.365	---	Normal	Normal	91.2	11.105	standing	Normal	Normal	Normal	2013-11-14	---	---	---	---	---	---	---	---	---	---	---	---	---	---	---	---	---	9221950137		---	---	---	---	---	---	---
516	110	144	0	2	2014-03-26 13:13:20	2014-04-18 17:24:15	FALSE			noservice	---	78.5	10.145	laying	Normal	Normal	80	9.84	laying	Normal	Normal	Normal	2014-04-17	---	---	---	---	---	---	---	---	---	---	---	---	---	---	---	---	---			---	---	---	---	---	---	---
517	174	96	0	2	2012-07-09 11:37:07	2013-10-17 17:45:33	TRUE	2013-10-17 17:45:33	---	---	---	80	10.26	---	Normal	Normal	92.2	11.12	standing	MAM	MAM	MAM	2013-10-17	---	---	---	---	---	---	---	---	---	---	---	---	---	---	---	---	---			---	---	---	---	---	---	---
518	24	233	A	2	2013-04-10 14:08:27	2013-08-19 16:27:56	TRUE	2013-08-19 16:27:56	19.03680407503605 72.85036453626925 -67.0 10.0	yes	---	83.7	10.965	---	Normal	Normal	87.5	11.56	---	Normal	Normal	Normal	2013-08-14	---	---	---	---	---	---	---	---	---	---	---	---	---	---	---	---	---	7666471578		---	---	---	---	---	---	---
519	24	200	0	2	2013-04-09 13:24:42	2014-04-30 12:55:22	FALSE		19.03604386295345 72.85028387996915 -52.0 15.0	yes	---	64.5	6.04	---	MAM	MAM	73.2	7.52	laying	MAM	MAM	MAM	2014-04-03	1	---	---	---	1	---	---	---	1	1	1	1	1	1	1	1	---	9772377515		---	---	---	---	1	1	1
520	49	79	0	2	2012-10-25 16:04:25	2014-02-19 15:04:41	FALSE			noopenarea	---	56.5	3.855	laying	SAM	SAM	76.6	8.82	laying	Normal	Normal	Normal	2014-02-19	1	---	---	---	1	---	---	---	1	1	1	1	1	1	1	1	---	9967741877		---	---	---	---	1	1	1
521	97	245	0	2	2013-06-18 17:13:52	2014-04-08 10:30:23	FALSE			other	3.17	52.2	3.515	laying	Normal	Normal	71.7	8.1	laying	Normal	Normal	Normal	2014-04-07	---	---	---	---	1	---	---	---	1	1	1	1	1	1	1	---	---	7666526367	---	---	---	---	---	1	1	1
522	164	13	0	2	2012-07-09 16:12:56	2013-12-30 14:43:21	FALSE		---	---	---	67.5	7.3	---	Normal	Normal	84.8	10.255	standing	Normal	Normal	Normal	2013-12-28	---	---	---	---	---	---	---	---	---	---	---	---	---	---	---	---	---			---	---	---	---	---	---	---
523	52	178	0	2	2012-07-09 11:34:00	2013-12-13 15:51:30	FALSE			noservice	---	68.6	8	---	Normal	Normal	81.7	10.96	---	Normal	Normal	Normal	2013-12-13	---	---	---	---	---	---	---	---	---	---	---	---	---	---	---	---	---			---	---	---	---	---	---	---
524	119	141	0	2	2013-08-25 15:28:10	2014-04-20 16:00:35	FALSE			noopenarea	---	75.5	8.46	---	Normal	Normal	78.5	10.1	laying	Normal	Normal	Normal	2014-04-10	---	---	---	---	---	---	---	---	---	---	---	---	---	---	---	---	---			---	---	---	---	---	---	---
525	25	235	A	2	2013-04-15 15:58:00	2014-04-16 15:58:42	FALSE		19.035872867245967 72.85234444152731 -41.0 15.0	yes	---	62.2	6.76	---	Normal	Normal	68.7	7.7	laying	Normal	Normal	Normal	2014-04-15	---	---	---	---	---	---	---	---	---	---	---	---	---	---	---	---	---	9869320047		---	---	---	---	---	---	---
526	97	322	0	2	2013-04-05 14:38:26	2014-04-08 10:39:31	FALSE		19.0491295 72.8562666 0.0 787.0	yes	---	49.5	2.72	---	Normal	Normal	62.8	6.04	laying	Normal	Normal	Normal	2014-04-07	---	---	---	---	1	---	---	---	1	1	1	1	1	1	1	---	---			---	---	---	---	1	1	1
527	9	198	A	2	2013-04-17 15:27:17	2014-04-23 13:33:46	FALSE		19.037183618954405 72.84850665245726 -60.0 20.0	yes	---	81	10.34	---	Normal	Normal	87.9	11.565	standing	Normal	Normal	Normal	2014-04-09	---	---	---	---	---	---	---	---	---	---	---	---	---	---	---	---	---	9029317571		---	---	---	---	---	---	---
528	63	151	0	2	2012-10-25 17:03:12	2013-01-08 16:17:10	TRUE	2013-01-08 16:17:10		noservice	---	81	10.6	---	Normal	Normal	---	---	---	---	---	Normal	---	---	---	---	---	---	---	---	---	---	---	---	---	---	---	---	---	---			---	---	---	---	---	---	---
529	49	32	0	2	2012-07-10 17:04:58	2013-10-15 16:23:44	TRUE	2013-10-15 16:23:44	---	---	---	77.5	8.5	---	Normal	Normal	87.2	11.14	standing	Normal	Normal	Normal	2013-10-15	---	---	---	---	---	---	---	---	---	---	---	---	---	---	---	---	---			---	---	---	---	---	---	---
530	98	281	0	1	2013-07-08 21:33:23	2014-04-25 12:41:12	FALSE			noopenarea	---	60.5	5.185	---	Normal	Normal	71.1	7.98	laying	Normal	Normal	Normal	2014-04-22	---	---	---	---	1	---	---	---	1	1	1	1	1	1	1	---	---			---	---	---	---	1	1	1
531	43	51	0	2	2013-12-04 12:41:18	2014-02-26 17:19:53	FALSE			noservice	---	74.5	8.875	laying	Normal	Normal	76.5	8.5	laying	Normal	Normal	Normal	2014-02-24	---	---	---	---	---	---	---	---	---	---	---	---	---	---	---	---	---	9820591548		---	---	---	---	---	---	---
532	35	14	0	2	2013-10-10 17:25:15	2014-04-28 14:19:33	FALSE			other	---	65	6.585	laying	Normal	Normal	71.5	8	laying	Normal	Normal	Normal	2014-04-23	---	---	---	---	---	---	---	---	---	---	---	---	---	---	---	---	---			---	---	---	---	---	---	---
533	1	40	0	2	2013-09-05 17:09:52	2014-04-21 19:21:09	FALSE			noopenarea	3.25	53	5.125	laying	Normal	Normal	69	8.05	laying	Normal	Normal	Normal	2014-04-18	---	---	---	---	---	---	---	---	---	---	---	---	---	---	---	---	---		---	---	---	---	---	---	---	---
534	56	63	0	1	2014-04-23 16:37:25	2014-04-23 16:40:02	FALSE			noservice	2.83	59.3	5.1	laying	Normal	Normal	---	---	---	---	---	Normal	---	---	---	---	---	1	---	---	---	1	---	---	1	1	---	---	---	---		---	---	---	---	---	1	1	---
535	57	225	0	2	2012-08-14 16:03:58	2014-04-12 17:06:14	FALSE				---	77	9.985	laying	Normal	Normal	93.7	13.5	standing	Normal	Normal	Normal	2014-04-12	---	---	---	---	---	---	---	---	---	---	---	---	---	---	---	---	---			---	---	---	---	---	---	---
536	7	137	0	2	2013-06-24 13:55:23	2014-04-17 10:03:58	FALSE			noopenarea	---	64.5	6.17	---	Normal	Normal	68.2	7.49	laying	Normal	Normal	Normal	2014-04-17	---	---	---	---	---	---	---	---	---	---	---	---	---	---	---	---	---	9594275414		---	---	---	---	---	---	---
537	176	999	0	2	2012-11-05 17:27:19	2014-01-02 13:18:32	TRUE	2014-01-02 13:18:32		noopenarea	---	69.5	7.18	---	Normal	Normal	72	7.21	---	MAM	MAM	MAM	2013-12-14	1	---	---	---	1	---	---	---	1	1	1	1	1	1	1	1	---	9856332576		---	---	---	---	1	1	1
538	54	175	0	2	2012-12-18 15:09:57	2014-02-20 16:40:16	FALSE			noservice	---	82	10.73	---	Normal	Normal	94.7	12.325	standing	Normal	Normal	Normal	2014-02-20	---	---	---	---	---	---	---	---	---	---	---	---	---	---	---	---	---			---	---	---	---	---	---	---
539	53	175	0	1	2012-07-09 15:29:33	2013-02-22 16:24:51	TRUE	2013-02-22 16:24:51	---	---	---	74.5	8.825	---	Normal	Normal	84	11	---	Normal	Normal	Normal	2013-01-08	---	---	---	---	---	---	---	---	---	---	---	---	---	---	---	---	---			---	---	---	---	---	---	---
540	180	18	0	2	2013-09-12 15:36:05	2014-04-29 11:24:19	FALSE			noopenarea	---	67.2	7.015	laying	Normal	Normal	69.5	8.15	laying	Normal	Normal	Normal	2014-04-16	---	---	---	---	---	---	---	---	---	---	---	---	---	---	---	---	---			---	---	---	---	---	---	---
541	162	216	A	2	2013-09-17 16:50:20	2014-01-08 14:54:57	FALSE			noservice	---	72	8.235	laying	Normal	Normal	75.5	8.73	laying	Normal	Normal	Normal	2013-12-10	---	---	---	---	---	---	---	---	---	---	---	---	---	---	---	---	---			---	---	---	---	---	---	---
542	162	20	A	2	2012-11-09 15:24:01	2013-04-30 17:02:54	TRUE	2013-04-30 17:02:54		noservice	---	58	6.415	---	Normal	Normal	59.1	6.6	---	Normal	Normal	Normal	2013-04-18	---	---	---	---	---	---	---	---	---	---	---	---	---	---	---	---	---			---	---	---	---	---	---	---
543	44	139	0	2	2013-02-04 10:58:30	2013-03-14 15:49:36	TRUE	2013-03-14 15:49:36		noopenarea	---	76.5	9.59	---	Normal	Normal	---	---	---	---	---	Normal	---	---	---	---	---	---	---	---	---	---	---	---	---	---	---	---	---	---			---	---	---	---	---	---	---
544	69	109	0	2	2012-10-11 16:17:10	2014-01-27 13:50:32	FALSE			noservice	---	72.5	8.115	laying	Normal	Normal	85	10.715	standing	Normal	Normal	Normal	2013-12-11	---	---	---	---	---	---	---	---	---	---	---	---	---	---	---	---	---	9320591372	14.6	---	---	---	---	---	---	---
545	44	56	0	2	2013-02-22 15:44:26	2013-10-11 16:55:38	TRUE	2013-10-11 16:55:38		noservice	---	79	10.34	---	Normal	Normal	85.2	11.9	standing	Normal	Normal	Normal	2013-09-12	---	---	---	---	---	---	---	---	---	---	---	---	---	---	---	---	---			---	---	---	---	---	---	---
546	84	151	0	2	2013-01-16 16:21:58	2013-11-15 16:44:52	TRUE	2013-11-15 16:44:52		noservice	---	91	11.23	---	Normal	Normal	94.9	12.765	standing	Normal	Normal	Normal	2013-11-12	1	1	1	---	1	1	---	1	1	1	1	1	1	1	1	1	1		13	---	---	---	---	1	1	1
547	73	281	A	2	2012-07-23 11:32:49	2013-01-25 16:15:38	TRUE	2013-01-25 16:15:38	---	---	---	88.6	10.95	---	Normal	Normal	93.5	12.3	---	Normal	Normal	Normal	2013-01-08	---	---	---	---	---	---	---	---	---	---	---	---	---	---	---	---	---	9004003980	14.3	---	---	---	---	---	---	---
548	43	21	0	2	2013-01-24 15:58:05	2013-03-20 16:49:56	TRUE	2013-03-20 16:49:56		noservice	---	80	10.7	---	Normal	Normal	---	---	---	---	---	Normal	2013-02-12	---	---	---	---	---	---	---	---	---	---	---	---	---	---	---	---	---			---	---	---	---	---	---	---
549	73	79	0	2	2012-07-25 15:18:36	2014-04-09 17:33:42	FALSE		---	other	---	71.3	6.96	---	MAM	MAM	85.5	9.55	laying	MAM	MAM	MAM	2014-04-09	0	---	---	---	1	---	---	---	1	1	1	1	1	1	1	0	---	9867146875	13.7	---	---	---	---	1	1	1
550	117	77	0	2	2013-04-12 16:03:29	2014-02-14 10:12:16	TRUE	2014-02-14 10:12:16		noservice	---	76.4	9.675	---	Normal	Normal	---	---	---	---	---	Normal	2013-12-12	---	---	---	---	---	---	---	---	---	---	---	---	---	---	---	---	---	9221335423		---	---	---	---	---	---	---
551	80	81	A	2	2013-10-24 15:59:29	2014-01-20 12:46:10	FALSE			noopenarea	---	85.7	10.425	standing	Normal	Normal	87.7	11	standing	Normal	Normal	Normal	2013-12-23	---	---	---	---	---	---	---	---	---	---	---	---	---	---	---	---	---			---	---	---	---	---	---	---
552	4	224	0	2	2013-12-14 15:29:01	2014-05-02 15:53:56	FALSE				3.1	59.5	4.7	laying	MAM	MAM	65.5	6.43	laying	Normal	Normal	Normal	2014-04-02	---	---	---	---	1	---	---	---	1	1	1	1	1	1	1	---	---		---	---	---	---	---	1	1	1
553	1	49	0	2	2013-08-16 18:30:39	2014-04-07 17:43:27	FALSE			noopenarea	---	84	11.56	---	Normal	Normal	89.7	13.45	standing	Normal	Normal	Normal	2014-04-03	---	---	---	---	---	---	---	---	---	---	---	---	---	---	---	---	---	9967200116		---	---	---	---	---	---	---
554	77	104	0	2	2013-01-09 14:07:54	2014-01-31 14:27:47	FALSE			noopenarea	---	70	7.61	---	Normal	Normal	79.5	8.945	laying	Normal	Normal	Normal	2014-01-27	1	0	---	---	1	0	---	0	1	1	1	1	1	1	1	1	0	9987528804	13	---	---	---	---	1	1	1
555	53	124	A	2	2012-07-09 14:18:18	2013-12-12 15:01:17	FALSE			noservice	---	67	7.185	---	Normal	Normal	80.78	11.785	standing	Normal	Normal	Normal	2013-12-11	---	---	---	---	---	---	---	---	---	---	---	---	---	---	---	---	---			---	---	---	---	---	---	---
556	43	75	0	2	2013-02-19 17:16:35	2014-02-25 17:19:10	FALSE			noopenarea	---	58	6.85	laying	Normal	Normal	77.5	11.67	laying	Normal	Normal	Normal	2014-02-24	---	---	---	---	1	---	---	---	1	1	1	1	1	1	1	---	---	9967824745		---	---	---	---	1	1	1
557	52	99	A	2	2013-12-13 12:37:47	2013-12-27 16:26:56	FALSE			noservice	3.5	64.5	6.78	laying	Normal	Normal	---	---	---	---	---	Normal	---	---	---	---	---	---	---	---	---	---	---	---	---	---	---	---	---	---		---	---	---	---	---	---	---	---
558	52	218	0	2	2012-04-17 14:34:46	2013-12-13 10:44:47	FALSE			noservice	---	73	7.73	---	Normal	Normal	85	10.22	laying	Normal	Normal	Normal	2013-12-12	---	---	---	---	1	---	---	---	1	0	0	1	1	0	0	---	---		---	---	---	---	---	1	1	0
559	53	64	0	2	2013-01-09 14:13:38	2013-12-19 11:59:05	FALSE			noservice	---	49.5	2.84	---	Normal	Normal	72	7.845	laying	Normal	Normal	Normal	2013-12-11	---	---	---	---	1	---	---	---	1	---	---	1	1	---	---	---	---		---	---	---	---	---	1	1	---
560	154	187	0	2	2012-07-12 15:23:31	2013-12-30 11:43:56	FALSE		---	---	---	51.7	3.53	---	Normal	Normal	80	9.566	laying	Normal	Normal	Normal	2013-12-13	---	---	---	---	---	---	---	---	---	---	---	---	---	---	---	---	---			---	---	---	---	---	---	---
561	76	293	A	2	2013-06-22 16:50:33	2013-08-27 17:20:48	TRUE	2013-08-27 17:20:48		noservice	---	68	6.93	---	Normal	Normal	---	---	---	---	---	Normal	---	---	---	---	---	---	---	---	---	---	---	---	---	---	---	---	---	---			---	---	---	---	---	---	---
562	76	293	A	2	2013-06-17 17:05:06	2014-05-02 16:47:56	FALSE			noservice	---	68	6.93	---	Normal	Normal	76.5	8.25	laying	MAM	MAM	MAM	2014-04-17	1	---	---	---	1	---	---	---	1	1	1	1	1	1	1	1	---			0	---	---	---	1	1	1
563	154	187	B	2	2012-07-12 15:34:55	2013-12-30 12:07:29	FALSE		---	---	---	70.5	9.8	---	Normal	Normal	88.8	11.5	standing	Normal	Normal	Normal	2013-12-13	---	---	---	---	---	---	---	---	---	---	---	---	---	---	---	---	---			---	---	---	---	---	---	---
564	84	151	0	2	2012-11-07 11:58:08	2013-03-04 15:53:38	TRUE	2013-03-04 15:53:38		noservice	---	89.3	11.54	---	Normal	Normal	90.8	10.81	---	MAM	MAM	MAM	2013-02-12	---	---	---	---	---	---	---	---	---	---	---	---	---	---	---	---	---	9323860086	14	---	---	---	---	---	---	---
565	42	206	A	2	2012-10-03 16:08:26	2013-03-28 15:58:02	TRUE	2013-03-28 15:58:02		noopenarea	---	78	10.2	---	Normal	Normal	82.2	9.2	---	Normal	Normal	Normal	2013-02-15	---	---	---	---	---	---	---	---	---	---	---	---	---	---	---	---	---	8484805959		---	---	---	---	---	---	---
566	34	277	0	2	2013-10-29 13:49:36	2014-04-28 17:28:23	FALSE				---	52.5	4.24	laying	Normal	Normal	64.5	6.835	laying	Normal	Normal	Normal	2014-04-22	---	---	---	---	1	---	---	---	1	1	1	1	1	1	1	---	---	9004466224		---	---	---	---	1	1	1
567	84	63	0	2	2013-06-28 17:25:55	2013-12-13 04:45:55	FALSE			noservice	---	76.2	8.985	---	Normal	Normal	79.2	9.56	standing	Normal	Normal	Normal	2013-12-11	---	---	---	---	---	---	---	---	---	---	---	---	---	---	---	---	---	9920655429		---	---	---	---	---	---	---
568	39	135	0	2	2014-03-13 17:07:14	2014-04-12 16:24:36	FALSE			yes	3.25	55.5	4.15	laying	Normal	Normal	58	4.7	laying	Normal	Normal	Normal	2014-04-11	---	---	---	---	1	---	---	---	1	---	---	1	1	---	---	---	---		---	---	---	---	---	1	1	---
569	66	265	0	2	2012-06-25 12:38:19	2013-01-02 16:03:26	TRUE	2013-01-02 16:03:26	---	---	---	89	12.475	---	Normal	Normal	---	---	---	---	---	Normal	---	---	---	---	---	---	---	---	---	---	---	---	---	---	---	---	---	---	---	---	---	---	---	---	---	---	---
570	165	38	0	2	2012-07-11 15:39:34	2013-12-20 10:34:23	FALSE		---	---	---	52.7	3.3	---	Normal	Normal	81.7	10.575	laying	Normal	Normal	Normal	2013-12-18	---	---	---	---	---	---	---	---	---	---	---	---	---	---	---	---	---			---	---	---	---	---	---	---
571	4	195	0	2	2014-01-27 15:11:17	2014-04-07 10:51:40	FALSE		19.0403196 72.8504923 0.0 865.0	yes	---	73.7	8.16	laying	Normal	Normal	76.5	8.55	laying	Normal	Normal	Normal	2014-04-02	---	---	---	---	1	---	---	---	1	1	1	1	1	1	1	---	---			---	---	---	---	1	1	1
572	154	187	0	2	2012-07-12 15:30:24	2012-10-22 15:33:17	TRUE	2012-10-22 15:33:17	---	---	---	75.8	12.725	---	Normal	Normal	---	---	---	---	---	Normal	---	---	---	---	---	---	---	---	---	---	---	---	---	---	---	---	---	---			---	---	---	---	---	---	---
573	70	70	0	2	2013-03-20 16:55:45	2013-12-11 17:04:17	FALSE				---	61.3	5.325	---	MAM	MAM	70	8.64	laying	Normal	Normal	Normal	2013-12-11	---	---	---	---	1	---	---	---	---	---	---	1	---	---	---	---	---			---	---	---	---	1	---	---
574	81	178	0	2	2012-11-08 15:56:35	2013-11-25 16:09:32	TRUE	2013-11-25 16:09:32	19.0441397 72.8486533 0.0 746.0	yes	---	79.5	9.515	---	Normal	Normal	68.4	7.77	---	Normal	Normal	Normal	2013-11-25	---	---	---	---	---	---	---	---	---	---	---	---	---	---	---	---	---	9967849362	13.7	---	---	---	---	---	---	---
575	56	165	0	2	2012-10-13 10:38:18	2014-04-21 14:45:13	FALSE			noservice	---	53.8	4.4	laying	Normal	Normal	73	8.3	laying	Normal	Normal	Normal	2014-04-16	1	---	---	---	1	---	---	---	1	1	1	1	1	1	1	1	1			---	---	---	---	1	1	1
576	78	17	0	2	2013-06-28 10:28:31	2013-12-20 14:24:13	FALSE			noservice	---	78	9.315	---	Normal	Normal	82.7	10.66	standing	Normal	Normal	Normal	2013-12-13	---	---	---	---	---	---	---	---	---	---	---	---	---	---	---	---	---			---	---	---	---	---	---	---
577	166	174	0	2	2012-11-08 15:16:49	2013-03-26 14:22:37	TRUE	2013-03-26 14:22:37		noservice	---	73.5	8.095	---	Normal	Normal	---	---	---	---	---	Normal	2013-03-09	---	---	---	---	---	---	---	---	---	---	---	---	---	---	---	---	---			---	---	---	---	---	---	---
578	1	67	0	2	2013-04-17 11:45:08	2014-04-09 11:20:16	FALSE			noopenarea	---	67	8.355	laying	Normal	Normal	75.5	8.97	laying	Normal	Normal	Normal	2014-04-07	---	---	---	---	---	---	---	---	---	---	---	---	---	---	---	---	---	9321457876		---	---	---	---	---	---	---
579	1	99	0	2	2013-04-19 12:00:57	2014-04-09 11:20:36	FALSE			noopenarea	---	77.5	8.68	---	Normal	Normal	85.7	10.6	standing	Normal	Normal	Normal	2014-04-07	---	---	---	---	---	---	---	---	---	---	---	---	---	---	---	---	---	8976027798		---	---	---	---	---	---	---
580	1	29	0	2	2013-04-16 14:07:34	2014-04-02 13:13:18	TRUE	2014-04-02 13:13:18	19.0426118 72.8497689 0.0 709.0	yes	---	73.2	9.9	---	Normal	Normal	77	9.65	---	Normal	Normal	Normal	2014-03-10	---	---	---	---	---	---	---	---	---	---	---	---	---	---	---	---	---	9029774879		---	---	---	---	---	---	---
581	107	192	0	2	2013-06-13 12:27:09	2014-03-10 17:23:23	FALSE		19.04557657262093 72.85846443436239 -55.0 10.0	yes	---	66	6.745	---	Normal	Normal	70.5	7.53	laying	Normal	Normal	Normal	2014-03-10	---	---	---	---	---	---	---	---	---	---	---	---	---	---	---	---	---			---	---	---	---	---	---	---
582	79	66	0	2	2012-10-18 12:23:06	2014-03-10 13:27:37	FALSE		19.0441075 72.8486446 0.0 708.0	yes	---	75.9	8.12	---	MAM	MAM	88.2	10	standing	MAM	MAM	MAM	2014-02-22	0	1	---	---	1	1	---	1	1	0	0	1	1	0	0	0	1	9594649868	13.2	---	---	---	---	1	1	0
583	69	65	0	2	2012-10-05 12:07:49	2014-01-27 10:26:51	FALSE			noservice	---	73.5	9	laying	Normal	Normal	89.2	12.05	standing	Normal	Normal	Normal	2013-12-12	---	---	---	---	---	---	---	---	---	---	---	---	---	---	---	---	---	9892106924	14.3	---	---	---	---	---	---	---
584	77	228	0	2	2013-03-19 15:31:17	2013-12-17 21:51:59	FALSE			other	---	88	12.385	---	Normal	Normal	90	11.9	---	Normal	Normal	Normal	2013-12-17	---	---	---	---	---	---	---	---	---	---	---	---	---	---	---	---	---			---	---	---	---	---	---	---
585	162	56	0	2	2013-02-19 16:53:33	2013-12-12 17:51:10	FALSE			noservice	---	74	9.3	---	Normal	Normal	88.2	10.81	standing	Normal	Normal	Normal	2013-12-10	---	---	---	---	---	---	---	---	---	---	---	---	---	---	---	---	---			---	---	---	---	---	---	---
586	56	155	0	2	2012-09-28 15:07:27	2013-10-30 16:50:37	TRUE	2013-10-30 16:50:37			---	65.5	7.73	---	Normal	Normal	72	8.7	---	Normal	Normal	Normal	2013-10-23	---	---	---	---	---	---	---	---	---	---	---	---	---	---	---	---	---			---	---	---	---	---	---	---
587	51	146	0	2	2012-04-25 17:44:27	2013-10-24 13:18:22	TRUE	2013-10-24 13:18:22	---		---	84.8	9.565	---	MAM	MAM	94.2	11.765	standing	Normal	Normal	Normal	2013-10-23	1	1	1	1	1	1	1	1	1	1	1	1	1	1	1	1	1	---	---	---	---	---	---	1	1	1
588	154	128	0	2	2012-07-12 14:09:22	2013-01-10 13:23:19	TRUE	2013-01-10 13:23:19	---	---	---	72	8.4	---	Normal	Normal	84	10.76	---	Normal	Normal	Normal	---	---	---	---	---	---	---	---	---	---	---	---	---	---	---	---	---	---			---	---	---	---	---	---	---
589	76	300	0	2	2012-10-25 13:12:23	2013-10-30 17:30:08	TRUE	2013-10-30 17:30:08	19.043187917601 72.85147964279817 -51.0 5.0	yes	---	82	9.915	---	Normal	Normal	87.2	10.655	standing	Normal	Normal	Normal	2013-10-14	1	1	1	---	1	1	1	1	1	1	1	1	1	1	1	1	1	9004617976	14.9	---	---	---	---	1	1	1
590	54	999	0	2	2012-08-11 15:51:32	2013-04-24 13:40:33	TRUE	2013-04-24 13:40:33	---	---	---	74	10	---	Normal	Normal	75	10.4	---	Normal	Normal	Normal	---	---	---	---	---	---	---	---	---	---	---	---	---	---	---	---	---	---			---	---	---	---	---	---	---
591	53	34	A	2	2012-07-09 15:45:38	2014-01-16 12:53:57	FALSE		---	---	---	73.5	8.4	---	Normal	Normal	88.7	11.215	standing	Normal	Normal	Normal	2013-12-10	---	---	---	---	---	---	---	---	---	---	---	---	---	---	---	---	---			---	---	---	---	---	---	---
592	151	192	0	2	2012-07-10 12:32:57	2014-04-11 13:44:45	FALSE		---	---	---	76	9.34	---	Normal	Normal	97	14.215	standing	Normal	Normal	Normal	2014-04-09	---	---	---	---	---	---	---	---	---	---	---	---	---	---	---	---	---			---	---	---	---	---	---	---
593	6	113	0	2	2013-04-26 11:56:24	2014-05-02 11:49:21	FALSE		19.0368071 72.8467819 0.0 957.0	yes	---	89	11.28	---	Normal	Normal	107	12.67	standing	SAM	SAM	SAM	2014-04-10	1	1	1	1	1	1	---	1	1	1	1	1	1	1	1	1	1	9702550069		0	---	---	---	1	1	1
594	56	77	0	2	2012-10-25 12:32:33	2013-04-13 16:26:12	TRUE	2013-04-13 16:26:12		noservice	---	60.7	5.9	---	Normal	Normal	---	---	---	---	---	Normal	2013-03-15	---	---	---	---	---	---	---	---	---	---	---	---	---	---	---	---	---	9757483506		---	---	---	---	---	---	---
595	162	96	0	2	2012-12-18 15:52:32	2013-12-13 10:00:42	FALSE			noservice	---	73	8.39	---	Normal	Normal	80.5	9.8	laying	Normal	Normal	Normal	2013-12-10	---	---	---	---	---	---	---	---	---	---	---	---	---	---	---	---	---			---	---	---	---	---	---	---
596	20	74	0	2	2013-04-19 13:59:48	2014-04-04 17:28:32	FALSE		19.03556188956507 72.85181736211567 -53.0 10.0	yes	---	74	8.73	laying	Normal	Normal	82.9	9.4	standing	Normal	Normal	Normal	2014-04-04	---	---	---	---	---	---	---	---	---	---	---	---	---	---	---	---	---	8080787852		0	---	---	---	---	---	---
597	5	104	A	2	2012-08-28 11:58:46	2012-11-16 15:23:05	TRUE	2012-11-16 15:23:05	19.0361838 72.8540146 0.0 1218.0	à¤¹à¤¾à¤‚ à¤®à¤¿à¤² à¤—à¤¯à¤¾	---	62	5.06	---	SAM	SAM	---	---	---	---	---	SAM	---	---	---	---	---	---	---	---	---	---	---	---	---	---	---	---	---	---	o9892521094	10	---	---	---	---	---	---	---
598	5	184	A	2	2012-08-28 11:47:30	2013-01-25 15:17:59	TRUE	2013-01-25 15:17:59		noopenarea	---	62.01	5.06	---	SAM	SAM	---	---	---	---	---	SAM	---	---	---	---	---	---	---	---	---	---	---	---	---	---	---	---	---	---	9892654354	10	1	---	---	---	---	---	---
599	171	57	0	2	2013-11-22 13:23:30	2014-04-23 16:25:25	FALSE			noservice	---	73.5	9.035	laying	Normal	Normal	75.2	9.505	laying	Normal	Normal	Normal	2014-04-23	---	---	---	---	---	---	---	---	---	---	---	---	---	---	---	---	---			---	---	---	---	---	---	---
600	107	178	0	2	2013-06-22 15:27:00	2014-01-29 16:43:57	TRUE	2014-01-29 16:43:57	19.04539436124388 72.85843737882874 -57.0 15.0	yes	---	71	8.195	---	Normal	Normal	71.5	8.835	---	Normal	Normal	Normal	2013-12-12	---	---	---	---	---	---	---	---	---	---	---	---	---	---	---	---	---	9987705099		---	---	---	---	---	---	---
601	1	128	A	2	2013-04-22 12:29:25	2014-04-09 11:23:01	FALSE			noservice	---	50	2.515	---	SAM	SAM	72	8	laying	Normal	Normal	Normal	2014-04-04	---	---	---	---	1	---	---	---	1	1	0	1	1	1	0	---	---	9769376605		---	---	---	---	1	1	1
602	38	193	0	2	2012-07-30 15:45:17	2013-01-25 15:16:46	TRUE	2013-01-25 15:16:46	---	---	---	68	7.5	---	Normal	Normal	---	---	---	---	---	Normal	---	---	---	---	---	---	---	---	---	---	---	---	---	---	---	---	---	---			---	---	---	---	---	---	---
603	38	192	A	2	2012-07-09 16:03:43	2013-01-08 10:16:56	TRUE	2013-01-08 10:16:56	---	---	---	68	7.5	---	Normal	Normal	70.1	7.8	---	Normal	Normal	Normal	2012-12-08	---	---	---	---	---	---	---	---	---	---	---	---	---	---	---	---	---			---	---	---	---	---	---	---
604	74	9	0	2	2012-08-01 05:50:14	2013-10-01 12:57:06	TRUE	2013-10-01 12:57:06	---	---	---	83.2	11.03	---	Normal	Normal	94.2	13.41	standing	Normal	Normal	Normal	2013-09-11	---	---	---	---	---	---	---	---	---	---	---	---	---	---	---	---	---	9833995733	15.5	---	---	---	---	---	---	---
605	38	193	0	2	2012-07-09 16:16:37	2013-03-26 16:02:42	TRUE	2013-03-26 16:02:42		noopenarea	---	84	11.3	---	Normal	Normal	88.7	11.725	---	Normal	Normal	Normal	2013-02-14	---	---	---	---	---	---	---	---	---	---	---	---	---	---	---	---	---			---	---	---	---	---	---	---
606	39	120	0	2	2012-07-11 12:50:06	2012-11-28 15:36:08	TRUE	2012-11-28 15:36:08	---	---	---	87.4	11.86	---	Normal	Normal	---	---	---	---	---	Normal	---	---	---	---	---	---	---	---	---	---	---	---	---	---	---	---	---	---			---	---	---	---	---	---	---
607	36	184	A	2	2012-10-03 15:37:21	2012-10-29 15:08:20	TRUE	2012-10-29 15:08:20		noopenarea	---	68.5	6.84	---	MAM	MAM	68.5	6.84	---	MAM	MAM	MAM	---	---	---	---	---	---	---	---	---	---	---	---	---	---	---	---	---	---	8108977481		---	---	---	---	---	---	---
608	34	156	0	2	2013-02-25 10:08:25	2014-04-30 10:26:50	FALSE			noservice	---	67.2	7.53	laying	Normal	Normal	73.1	9.535	laying	Normal	Normal	Normal	2014-04-22	---	---	---	---	1	---	---	---	1	1	1	1	1	1	1	---	---			---	---	---	---	1	1	1
609	102	111	0	2	2013-04-08 15:34:17	2013-08-15 23:44:21	TRUE	2013-08-15 23:44:21	19.0458256 72.8592652 0.0 564.0	yes	---	89.9	11.425	---	Normal	Normal	89.9	12	---	Normal	Normal	Normal	2013-08-14	---	---	---	---	---	---	---	---	---	---	---	---	---	---	---	---	---	9769059710		---	---	---	---	---	---	---
610	161	204	0	2	2013-11-21 15:16:28	2014-01-13 12:21:42	FALSE			noservice	---	79	9.625	laying	Normal	Normal	80	9.98	laying	Normal	Normal	Normal	2013-12-17	---	---	---	---	---	---	---	---	---	---	---	---	---	---	---	---	---			---	---	---	---	---	---	---
611	36	184	A	2	2012-04-25 16:17:15	2012-11-21 17:17:01	TRUE	2012-11-21 17:17:01	---		---	62.01	5.06	---	SAM	SAM	67.6	6.25	---	SAM	SAM	SAM	---	---	---	---	---	---	---	---	---	---	---	---	---	---	---	---	---	---	---	---	---	---	---	---	---	---	---
612	161	114	0	2	2012-10-17 12:50:16	2012-12-20 17:18:59	TRUE	2012-12-20 17:18:59		noservice	---	64.5	6.265	---	Normal	Normal	66	6.5	---	Normal	Normal	Normal	---	---	---	---	---	---	---	---	---	---	---	---	---	---	---	---	---	---			---	---	---	---	---	---	---
613	56	76	0	2	2012-07-25 12:30:13	2014-04-17 10:36:05	FALSE			noservice	---	70	9.22	---	Normal	Normal	89.7	12.56	standing	Normal	Normal	Normal	2014-04-16	---	---	---	---	---	---	---	---	---	---	---	---	---	---	---	---	---			---	---	---	---	---	---	---
614	120	52	0	2	2013-04-25 14:22:04	2013-10-25 17:30:57	TRUE	2013-10-25 17:30:57		noservice	---	98.5	15.41	---	Normal	Normal	101	15.341	---	Normal	Normal	Normal	2013-10-25	---	---	---	---	---	---	---	---	---	---	---	---	---	---	---	---	---			---	---	---	---	---	---	---
615	99	151	0	2	2014-02-21 11:58:32	2014-04-16 14:41:48	FALSE			other	---	80.5	9.46	standing	Normal	Normal	80.9	9.795	standing	Normal	Normal	Normal	2014-04-16	---	---	---	---	---	---	---	---	---	---	---	---	---	---	---	---	---			---	---	---	---	---	---	---
616	86	157	A	2	2012-11-05 12:03:16	2014-04-18 17:05:52	FALSE		19.045124045484368 72.85211568296856 -55.0 15.0	yes	---	65.4	5.27	laying	SAM	SAM	79	6.685	laying	SAM	SAM	SAM	2014-04-17	0	---	---	---	1	---	---	---	1	1	1	1	0	1	1	0	---	9322887613		1	---	---	---	1	1	1
617	102	64	0	2	2013-04-12 11:54:26	2013-12-23 14:14:20	TRUE	2013-12-23 14:14:20	19.046731704741774 72.85704710491147 -56.0 25.0	yes	---	91.5	13.72	---	Normal	Normal	---	---	---	---	---	Normal	2013-12-11	---	---	---	---	---	---	---	---	---	---	---	---	---	---	---	---	---			---	---	---	---	---	---	---
618	43	169	0	2	2013-09-11 16:49:48	2013-12-19 13:00:21	FALSE			noopenarea	---	87.7	12.57	standing	Normal	Normal	89.2	12.42	standing	Normal	Normal	Normal	2013-12-16	---	---	---	---	---	---	---	---	---	---	---	---	---	---	---	---	---			---	---	---	---	---	---	---
619	81	188	A	2	2013-05-07 13:46:28	2013-12-23 16:06:40	FALSE			noservice	2.5	58.3	4.195	---	SAM	SAM	63	6.5	laying	Normal	Normal	Normal	2013-12-23	---	---	---	---	1	---	---	---	1	0	---	1	1	0	---	---	---	9229930205	---	---	---	---	---	1	1	0
620	69	175	0	2	2012-11-16 15:48:17	2013-09-23 10:22:10	TRUE	2013-09-23 10:22:10		noopenarea	---	84.5	10.925	---	Normal	Normal	86	11.8	---	Normal	Normal	Normal	2013-09-11	---	---	---	---	---	---	---	---	---	---	---	---	---	---	---	---	---	8655952234	14	---	---	---	---	---	---	---
621	80	257	0	2	2013-03-19 15:44:03	2013-11-25 17:11:45	TRUE	2013-11-25 17:11:45	19.044806169441976 72.84944874731491 -56.0 20.0	yes	---	90.3	12.805	---	Normal	Normal	100.7	13.2	standing	Normal	Normal	Normal	2013-11-25	---	---	---	---	---	---	---	---	---	---	---	---	---	---	---	---	---		13.9	---	---	---	---	---	---	---
622	42	206	0	2	2012-05-21 13:22:14	2013-10-01 13:29:04	TRUE	2013-10-01 13:29:04	---		---	75.5	8.1	---	MAM	MAM	82	10.26	standing	Normal	Normal	Normal	2013-09-12	---	---	---	---	---	---	---	---	---	---	---	---	---	---	---	---	---	---	---	---	---	---	---	---	---	---
623	42	206	0	2	2012-05-11 15:53:21	2012-05-28 15:53:48	TRUE	2012-05-28 15:53:48	---	yes	---	75	8.1	---	MAM	MAM	---	---	---	---	---	MAM	---	---	---	---	---	1	0	0	0	1	1	1	1	1	1	1	1	1	---	---	---	---	---	---	1	1	1
624	38	192	A	2	2012-07-09 15:42:50	2013-01-25 14:38:34	TRUE	2013-01-25 14:38:34	---	---	---	83.2	10	---	Normal	Normal	---	---	---	---	---	Normal	---	---	---	---	---	---	---	---	---	---	---	---	---	---	---	---	---	---			---	---	---	---	---	---	---
625	81	50	0	2	2012-11-06 12:09:50	2013-08-23 10:11:43	TRUE	2013-08-23 10:11:43	19.0441356 72.848653 0.0 748.0	yes	---	85	9.2	---	MAM	MAM	87.2	12	---	Normal	Normal	Normal	2013-08-21	---	---	---	---	---	---	---	---	---	---	---	---	---	---	---	---	---		14.4	---	---	---	---	---	---	---
626	38	180	A	2	2012-07-09 16:12:37	2014-04-21 11:02:15	FALSE			noopenarea	---	67.5	7.59	---	Normal	Normal	78.2	9.595	laying	Normal	Normal	Normal	2014-04-17	---	---	---	---	---	---	---	---	---	---	---	---	---	---	---	---	---			---	---	---	---	---	---	---
627	50	144	0	1	2012-07-14 16:58:02	2013-08-23 15:08:30	TRUE	2013-08-23 15:08:30	---	---	---	72	7.59	---	Normal	Normal	81.5	9.565	---	Normal	Normal	Normal	2013-08-16	1	1	1	---	1	1	1	1	1	1	1	1	1	1	1	1	1			---	---	---	---	1	1	1
628	21	128	A	2	2013-04-10 12:42:30	2013-04-12 15:01:22	TRUE	2013-04-12 15:01:22	19.035618627017733 72.85035355008304 -51.0 10.0	yes	---	69.5	7.595	---	Normal	Normal	---	---	---	---	---	Normal	---	---	---	---	---	---	---	---	---	---	---	---	---	---	---	---	---	---			---	---	---	---	---	---	---
629	167	77	0	1	2013-03-20 13:07:39	2014-01-01 11:20:49	FALSE			noservice	---	61	4.885	---	MAM	MAM	71	8.465	laying	Normal	Normal	Normal	2013-12-31	---	---	---	---	---	---	---	---	---	---	---	---	---	---	---	---	---			---	---	---	---	---	---	---
630	171	182	0	2	2012-07-09 16:38:37	2014-04-30 15:26:22	FALSE			noopenarea	---	66.4	7.06	---	Normal	Normal	82.2	10.11	standing	Normal	Normal	Normal	2014-03-27	1	1	---	---	1	1	---	1	1	1	1	1	1	1	1	1	1			0	---	---	---	1	1	1
631	15	130	B	2	2014-01-29 15:13:40	2014-04-17 17:17:41	FALSE			noopenarea	2.75	54.9	4.03	laying	Normal	Normal	---	---	---	---	---	Normal	2014-04-17	---	---	---	---	---	---	---	---	---	---	---	---	---	---	---	---	---		---	---	---	---	---	---	---	---
632	8	1	0	2	2013-04-12 11:42:45	2014-04-10 17:04:05	FALSE		19.036685105819 72.84966604100292 -47.0 15.0	yes	---	82.5	9.805	---	Normal	Normal	93.9	11.7	standing	Normal	Normal	Normal	2014-04-10	---	---	---	---	---	---	---	---	---	---	---	---	---	---	---	---	---	9969441142		---	---	---	---	---	---	---
633	156	231	0	2	2012-11-27 16:06:51	2013-12-19 18:55:25	FALSE			noservice	---	84.9	11.855	---	Normal	Normal	95.5	14.195	standing	Normal	Normal	Normal	2013-12-17	---	---	---	---	---	---	---	---	---	---	---	---	---	---	---	---	---			---	---	---	---	---	---	---
634	161	233	A	2	2012-10-25 12:16:55	2012-11-28 15:53:11	TRUE	2012-11-28 15:53:11		noservice	---	54.5	59	---	Normal	Normal	---	---	---	---	---	Normal	---	---	---	---	---	---	---	---	---	---	---	---	---	---	---	---	---	---		---	---	---	---	---	---	---	---
635	161	233	A	2	2012-09-26 16:59:24	2012-10-25 13:08:00	TRUE	2012-10-25 13:08:00		noopenarea	---	49.5	5.1	---	Normal	Normal	---	---	---	---	---	Normal	---	---	---	---	---	---	---	---	---	---	---	---	---	---	---	---	---	---			---	---	---	---	---	---	---
636	117	26	0	2	2013-04-30 12:16:41	2014-04-14 17:07:58	FALSE			noservice	---	60.5	4.925	---	MAM	MAM	75	9.205	laying	Normal	Normal	Normal	2014-04-12	---	---	---	---	---	---	---	---	---	---	---	---	---	---	---	---	---	9324887286		---	---	---	---	---	---	---
637	60	52	0	2	2013-05-31 13:32:48	2014-03-10 16:00:55	FALSE		19.0476484 72.8503536 0.0 722.0	yes	3.225	67.5	7.32	laying	Normal	Normal	71.9	9.14	laying	Normal	Normal	Normal	2014-03-10	---	---	---	---	1	---	---	---	1	1	1	1	1	1	1	---	---		---	---	---	---	---	1	1	1
638	21	158	0	2	2013-04-10 16:43:39	2014-04-03 17:40:46	FALSE		19.03815976646243 72.85404354994817 -43.0 15.0	yes	---	60	7.65	---	Normal	Normal	80.1	9.6	laying	Normal	Normal	Normal	2014-04-03	---	---	---	---	---	---	---	---	---	---	---	---	---	---	---	---	---			---	---	---	---	---	---	---
639	116	174	0	2	2013-04-09 12:38:41	2014-04-22 12:07:40	FALSE			noservice	---	78.2	8.015	---	MAM	MAM	84.2	9.515	standing	MAM	MAM	MAM	2014-04-10	---	---	---	---	---	---	---	---	---	---	---	---	---	---	---	---	---	9594534277		1	---	---	---	---	---	---
640	60	34	A	2	2012-07-28 10:57:03	2013-12-27 21:44:58	FALSE		---	---	---	76.1	8.705	---	Normal	Normal	90.4	13.505	standing	Normal	Normal	Normal	2013-12-27	---	---	---	---	---	---	---	---	---	---	---	---	---	---	---	---	---			---	---	---	---	---	---	---
641	174	183	A	2	2012-07-09 14:42:53	2012-11-22 11:44:24	TRUE	2012-11-22 11:44:24	---	---	---	83.1	10.11	---	Normal	Normal	77	10.05	---	Normal	Normal	Normal	---	---	---	---	---	---	---	---	---	---	---	---	---	---	---	---	---	---			---	---	---	---	---	---	---
642	106	81	0	1	2013-04-18 13:49:34	2013-10-10 16:44:26	TRUE	2013-10-10 16:44:26	19.0461414 72.8572313 0.0 27.0	yes	---	80.5	9.225	---	Normal	Normal	82	9.58	standing	Normal	Normal	Normal	2013-10-10	---	---	---	---	---	---	---	---	---	---	---	---	---	---	---	---	---	9004628024		---	---	---	---	---	---	---
643	62	71	0	2	2013-07-16 14:31:52	2014-04-22 11:08:17	FALSE			noservice	---	74.2	7.56	---	MAM	MAM	77.5	9	laying	Normal	Normal	Normal	2014-04-12	1	---	---	---	1	---	---	---	1	1	1	1	1	1	1	1	---			---	---	---	---	1	1	1
644	21	159	0	2	2014-02-10 13:32:33	2014-04-03 17:40:17	FALSE		19.0355271 72.8491804 0.0 1520.0	yes	---	72.5	8.22	laying	Normal	Normal	74.5	8.85	laying	Normal	Normal	Normal	2014-04-03	---	---	---	---	---	---	---	---	---	---	---	---	---	---	---	---	---			---	---	---	---	---	---	---
645	24	230	0	2	2013-04-05 15:15:28	2014-04-07 17:30:43	FALSE		19.0355639 72.8492701 0.0 1598.0	yes	---	72.7	7.45	---	MAM	MAM	81.2	9.3	standing	Normal	Normal	Normal	2014-04-03	1	---	---	---	1	---	---	---	1	1	1	1	1	1	1	1	---	9892828341		---	---	---	---	1	1	1
646	87	56	0	2	2013-11-11 16:09:09	2014-02-19 16:42:20	FALSE				---	66	6.575	laying	Normal	Normal	70.5	7.365	laying	Normal	Normal	Normal	2014-02-19	---	---	---	---	---	---	---	---	---	---	---	---	---	---	---	---	---			---	---	---	---	---	---	---
647	178	49	0	2	2012-07-06 12:24:26	2012-11-29 12:20:29	TRUE	2012-11-29 12:20:29	---	---	---	70	7.5	---	Normal	Normal	---	---	---	---	---	Normal	---	---	---	---	---	---	---	---	---	---	---	---	---	---	---	---	---	---			---	---	---	---	---	---	---
648	58	96	0	1	2012-07-26 17:08:45	2014-05-02 12:24:22	FALSE		19.036955 72.8542811 0.0 856.0	yes	---	77	8	laying	Normal	Normal	77.8	10.495	laying	Normal	Normal	Normal	2014-04-11	1	1	---	---	1	1	---	1	1	1	1	1	1	1	1	1	1			---	---	---	---	1	1	1
649	31	121	0	1	2012-07-06 16:07:22	2012-11-27 16:24:45	TRUE	2012-11-27 16:24:45	---	---	---	89	11.9	---	Normal	Normal	91.8	12.59	---	Normal	Normal	Normal	---	---	---	---	---	---	---	---	---	---	---	---	---	---	---	---	---	---			---	---	---	---	---	---	---
650	105	152	0	2	2013-08-26 09:39:37	2014-04-21 16:28:23	FALSE			noservice	---	74	8.865	---	Normal	Normal	75.8	9.65	laying	Normal	Normal	Normal	2014-04-21	---	---	---	---	---	---	---	---	---	---	---	---	---	---	---	---	---	9870807339		---	---	---	---	---	---	---
651	60	999	0	1	2013-01-10 16:27:30	2013-12-27 21:43:46	FALSE			noopenarea	---	75.6	9.96	---	Normal	Normal	81.1	12.5	---	Normal	Normal	Normal	2013-12-27	---	---	---	---	---	---	---	---	---	---	---	---	---	---	---	---	---			---	---	---	---	---	---	---
652	36	8	0	2	2012-04-25 16:54:46	2014-03-27 11:14:58	FALSE				---	59.7	4.8	laying	MAM	MAM	83.2	11.3	standing	Normal	Normal	Normal	2014-03-07	---	---	---	---	1	---	---	---	1	1	1	1	1	1	1	---	---		---	---	---	---	---	1	1	1
653	62	235	0	2	2012-07-16 12:44:12	2014-04-22 14:03:19	FALSE		---	---	---	69.5	7.47	---	Normal	Normal	71.9	8.06	---	Normal	Normal	Normal	2014-04-12	---	---	---	---	---	---	---	---	---	---	---	---	---	---	---	---	---	9920651246	13	---	---	---	---	---	---	---
654	78	161	0	1	2013-11-21 14:52:03	2014-01-23 21:15:11	FALSE			noservice	---	56.5	4.67	laying	Normal	Normal	61.5	6.215	laying	Normal	Normal	Normal	2014-01-23	---	---	---	---	---	---	---	---	---	---	---	---	---	---	---	---	---			---	---	---	---	---	---	---
655	62	97	0	2	2012-07-20 16:17:09	2013-07-10 17:24:10	TRUE	2013-07-10 17:24:10	---	---	---	82	10.09	---	Normal	Normal	87.5	11.17	---	Normal	Normal	Normal	2013-06-21	---	---	---	---	---	---	---	---	---	---	---	---	---	---	---	---	---		14	---	---	---	---	---	---	---
656	168	230	0	2	2012-07-06 16:41:40	2013-06-06 13:28:41	TRUE	2013-06-06 13:28:41			---	84	8.92	---	MAM	MAM	84.5	11.955	---	Normal	Normal	Normal	2013-05-27	---	---	---	---	---	---	---	---	---	---	---	---	---	---	---	---	---			---	---	---	---	---	---	---
657	48	17	0	2	2012-07-09 17:20:47	2012-10-22 17:00:50	TRUE	2012-10-22 17:00:50	---	---	---	82.3	10.3	---	Normal	Normal	86.5	10.28	---	Normal	Normal	Normal	---	---	---	---	---	---	---	---	---	---	---	---	---	---	---	---	---	---			---	---	---	---	---	---	---
658	82	230	0	2	2013-03-12 14:57:59	2014-01-29 07:46:04	FALSE		19.0476733 72.8504279 0.0 734.0	yes	---	54.2	3.855	laying	Normal	Normal	71.5	9.06	laying	Normal	Normal	Normal	2013-12-10	---	---	---	---	---	---	---	---	---	---	---	---	---	---	---	---	---	9892508109	---	---	---	---	---	---	---	---
659	44	64	0	2	2012-10-03 14:59:08	2013-09-12 17:21:56	TRUE	2013-09-12 17:21:56		noopenarea	---	87.8	12.76	---	Normal	Normal	99.5	14.135	---	Normal	Normal	Normal	2013-08-14	---	---	---	---	---	---	---	---	---	---	---	---	---	---	---	---	---	9867065239		---	---	---	---	---	---	---
660	93	151	A	2	2013-04-17 11:49:20	2014-04-25 16:59:19	FALSE		19.04655956327768 72.85576845658389 -53.0 35.0	yes	---	84.4	10.65	---	Normal	Normal	93.7	12.15	standing	Normal	Normal	Normal	2014-04-17	---	---	---	---	---	---	---	---	---	---	---	---	---	---	---	---	---	8424907708		---	---	---	---	---	---	---
661	77	18	0	2	2013-03-04 16:58:35	2013-12-16 20:23:18	FALSE			noservice	---	59	5.5	---	Normal	Normal	72	8.5	laying	Normal	Normal	Normal	2013-12-16	---	---	---	---	---	---	---	---	---	---	---	---	---	---	---	---	---			---	---	---	---	---	---	---
662	155	142	0	2	2012-11-07 12:35:56	2014-01-22 15:38:49	FALSE			noservice	---	52.1	3.5	laying	Normal	Normal	72	8.93	laying	Normal	Normal	Normal	2013-12-10	---	---	---	---	---	---	---	---	---	---	---	---	---	---	---	---	---	8452827732	---	---	---	---	---	---	---	---
663	98	94	0	2	2013-07-08 21:29:56	2014-02-17 17:22:29	TRUE	2014-02-17 17:22:29		noopenarea	---	83	9.8	---	Normal	Normal	87.4	10.8	standing	Normal	Normal	Normal	2014-02-17	---	---	---	---	---	---	---	---	---	---	---	---	---	---	---	---	---			---	---	---	---	---	---	---
664	160	127	0	2	2014-02-05 12:31:10	2014-02-18 21:12:18	FALSE			noservice	---	74	8.845	laying	Normal	Normal	---	---	---	---	---	Normal	---	---	---	---	---	---	---	---	---	---	---	---	---	---	---	---	---	---	9970317142		---	---	---	---	---	---	---
665	166	46	0	2	2012-07-14 10:41:18	2012-10-29 15:31:33	TRUE	2012-10-29 15:31:33	---	---	---	91.1	11.1	---	Normal	Normal	---	---	---	---	---	Normal	---	---	---	---	---	---	---	---	---	---	---	---	---	---	---	---	---	---			---	---	---	---	---	---	---
666	164	202	A	2	2012-07-10 17:38:45	2013-08-24 13:38:45	TRUE	2013-08-24 13:38:45	---	---	---	80	9.7	---	Normal	Normal	90.7	12.315	---	Normal	Normal	Normal	2013-08-16	---	---	---	---	---	---	---	---	---	---	---	---	---	---	---	---	---			---	---	---	---	---	---	---
667	44	72	0	1	2013-02-22 15:32:17	2014-03-03 16:21:45	FALSE			noservice	---	81	10.57	---	Normal	Normal	90.7	11.455	standing	Normal	Normal	Normal	2014-03-03	---	---	---	---	---	---	---	---	---	---	---	---	---	---	---	---	---			---	---	---	---	---	---	---
668	44	72	0	1	2013-02-04 12:32:41	2013-03-05 17:33:25	TRUE	2013-03-05 17:33:25		noopenarea	---	79.5	10.8	---	Normal	Normal	---	---	---	---	---	Normal	---	---	---	---	---	---	---	---	---	---	---	---	---	---	---	---	---	---			---	---	---	---	---	---	---
669	107	119	A	2	2013-08-23 17:21:39	2014-03-11 13:33:00	FALSE			other	---	68	7.66	---	Normal	Normal	74.5	8.22	laying	Normal	Normal	Normal	2014-03-11	---	---	---	---	---	---	---	---	---	---	---	---	---	---	---	---	---			---	---	---	---	---	---	---
670	164	33	0	1	2012-07-09 16:24:10	2013-12-30 14:44:42	TRUE	2013-12-30 14:44:42	---	---	---	70.6	8.25	---	Normal	Normal	86.2	11	standing	Normal	Normal	Normal	2013-12-28	---	---	---	---	---	---	---	---	---	---	---	---	---	---	---	---	---			---	---	---	---	---	---	---
671	54	123	0	2	2012-07-23 15:05:01	2013-12-18 10:20:41	FALSE		---	---	---	67	8.2	---	Normal	Normal	84.7	10.46	standing	Normal	Normal	Normal	2013-12-16	---	---	---	---	---	---	---	---	---	---	---	---	---	---	---	---	---			---	---	---	---	---	---	---
672	88	999	0	1	2013-01-15 02:48:25	2013-10-24 17:01:49	TRUE	2013-10-24 17:01:49		noopenarea	---	69.9	8.88	---	Normal	Normal	85.5	10.11	---	Normal	Normal	Normal	2013-10-14	---	---	---	---	---	---	---	---	---	---	---	---	---	---	---	---	---			---	---	---	---	---	---	---
673	106	140	0	2	2013-08-20 13:01:24	2013-12-03 17:36:47	TRUE	2013-12-03 17:36:47		other	---	89	11.28	---	Normal	Normal	90.9	11.62	standing	Normal	Normal	Normal	2013-11-11	---	---	---	---	---	---	---	---	---	---	---	---	---	---	---	---	---			---	---	---	---	---	---	---
674	168	21	A	2	2012-07-06 16:03:03	2013-12-03 17:41:34	TRUE	2013-12-03 17:41:34			---	72.5	7.635	---	MAM	MAM	86.7	11.27	standing	Normal	Normal	Normal	2013-11-13	---	---	---	---	---	---	---	---	---	---	---	---	---	---	---	---	---			---	---	---	---	---	---	---
675	84	38	0	2	2012-11-05 13:12:25	2013-11-15 16:38:44	TRUE	2013-11-15 16:38:44		noservice	---	83.3	10.29	---	Normal	Normal	88.2	11.2	standing	Normal	Normal	Normal	2013-11-12	---	---	---	---	---	---	---	---	---	---	---	---	---	---	---	---	---	9321042865	13	---	---	---	---	---	---	---
676	41	161	0	2	2012-10-26 16:32:53	2014-02-25 16:16:56	FALSE			noopenarea	---	73.7	8.42	laying	Normal	Normal	83.3	9.955	standing	Normal	Normal	Normal	2014-02-25	---	---	---	---	---	---	---	---	---	---	---	---	---	---	---	---	---	8362598723		---	---	---	---	---	---	---
677	160	154	A	2	2012-07-09 13:03:24	2012-09-13 14:01:44	TRUE	2012-09-13 14:01:44	---	---	---	78.5	10.5	---	Normal	Normal	---	---	---	---	---	Normal	---	---	---	---	---	---	---	---	---	---	---	---	---	---	---	---	---	---			---	---	---	---	---	---	---
678	171	139	0	2	2012-07-09 16:13:13	2013-07-27 15:28:17	TRUE	2013-07-27 15:28:17	---	---	---	78	10.05	---	Normal	Normal	82.6	10.68	---	Normal	Normal	Normal	2013-07-16	---	---	---	---	---	---	---	---	---	---	---	---	---	---	---	---	---			---	---	---	---	---	---	---
679	160	44	0	2	2013-03-20 17:18:32	2014-04-21 11:06:33	FALSE			noservice	---	77.7	8.67	standing	Normal	Normal	88.7	10.33	standing	MAM	MAM	MAM	2013-12-09	---	---	---	---	---	---	---	---	---	---	---	---	---	---	---	---	---			---	---	---	---	---	---	---
680	111	183	0	2	2013-06-07 13:07:36	2014-04-29 13:53:20	FALSE			noopenarea	---	77.2	7.68	---	SAM	SAM	79.5	8.46	laying	MAM	MAM	MAM	2014-04-27	---	---	---	---	---	---	---	---	---	---	---	---	---	---	---	---	---	8080775843		1	---	---	---	---	---	---
681	1	162	0	2	2013-04-19 15:17:06	2013-09-16 15:53:36	TRUE	2013-09-16 15:53:36		noservice	---	81.5	10.57	---	Normal	Normal	---	---	---	---	---	Normal	2013-09-14	---	---	---	---	---	---	---	---	---	---	---	---	---	---	---	---	---	9870809694		---	---	---	---	---	---	---
682	7	19	0	2	2013-04-03 10:55:30	2014-04-09 17:16:06	FALSE			noopenarea	---	66.5	6.71	---	Normal	Normal	70	9.7	laying	Normal	Normal	Normal	2014-04-08	---	---	---	---	---	---	---	---	---	---	---	---	---	---	---	---	---	9920479415		---	---	---	---	---	---	---
683	152	147	0	2	2012-04-10 15:00:05	2013-01-18 13:02:54	TRUE	2013-01-18 13:02:54	---	---	---	82.5	8.76	---	MAM	MAM	---	---	---	---	---	MAM	---	---	---	---	---	---	---	---	---	---	---	---	---	---	---	---	---	---	---	---	---	---	---	---	---	---	---
684	83	333	0	2	2013-10-23 13:50:24	2014-01-24 04:49:10	FALSE		19.0474159 72.8500935 0.0 693.0	yes	---	62.5	5.765	laying	Normal	Normal	64.5	6.46	laying	Normal	Normal	Normal	2013-12-18	---	---	---	---	1	---	---	---	1	0	0	1	1	0	0	---	---	9892497296	13	---	---	---	---	1	1	0
685	83	354	0	2	2013-05-27 13:09:26	2014-04-23 16:57:48	FALSE			noservice	2.8	53.5	3.41	laying	MAM	MAM	78	9.085	laying	Normal	Normal	Normal	2014-04-21	---	---	---	---	1	---	---	---	1	1	0	1	1	1	0	---	---	9987664821	---	---	---	---	---	1	1	1
686	152	90	0	2	2012-07-11 14:06:09	2014-05-02 14:16:22	FALSE		---	---	---	72	8.005	---	Normal	Normal	75.1	8.495	---	Normal	Normal	Normal	2014-04-10	---	---	---	---	---	---	---	---	---	---	---	---	---	---	---	---	---			---	---	---	---	---	---	---
687	120	52	0	2	2013-06-27 16:12:34	2014-04-26 15:08:02	FALSE			noopenarea	---	68	6.825	---	Normal	Normal	---	---	---	---	---	Normal	2014-04-18	---	---	---	---	---	---	---	---	---	---	---	---	---	---	---	---	---			---	---	---	---	---	---	---
688	20	47	A	2	2013-07-01 12:36:00	2014-04-04 16:39:29	FALSE		19.033189 72.8506467 0.0 1138.0	yes	---	85	9.45	---	MAM	MAM	87.2	10.46	standing	Normal	Normal	Normal	2014-04-04	1	1	1	1	1	1	---	1	1	1	1	1	1	1	1	1	1			---	---	---	---	1	1	1
689	34	184	0	2	2014-01-27 11:21:43	2014-04-30 14:02:48	FALSE			other	---	86	11.515	standing	Normal	Normal	---	---	---	---	---	Normal	2014-04-22	---	---	---	---	---	---	---	---	---	---	---	---	---	---	---	---	---			---	---	---	---	---	---	---
690	38	190	0	2	2012-07-09 15:53:59	2013-11-15 10:08:36	TRUE	2013-11-15 10:08:36		noopenarea	---	77	9.115	---	Normal	Normal	91.2	12.305	standing	Normal	Normal	Normal	2013-11-14	---	---	---	---	---	---	---	---	---	---	---	---	---	---	---	---	---			---	---	---	---	---	---	---
691	5	115	A	2	2014-01-31 12:13:29	2014-04-23 16:41:22	FALSE		19.0371362 72.8467948 0.0 858.0	yes	---	76.6	8.9	laying	Normal	Normal	76.7	9.23	laying	Normal	Normal	Normal	2014-04-08	---	---	---	---	---	---	---	---	---	---	---	---	---	---	---	---	---	9920479415		---	---	---	---	---	---	---
692	5	139	A	2	2013-10-26 12:55:47	2014-04-09 16:25:15	FALSE			yes	3	52.3	3.3	laying	Normal	Normal	54.5	5.7	laying	Normal	Normal	Normal	2014-04-07	---	---	---	---	1	---	---	---	1	1	1	1	1	1	1	---	---	9892432819	---	---	---	---	---	1	1	1
693	160	200	0	2	2013-06-25 15:22:28	2014-04-18 17:28:55	FALSE			noservice	---	84.7	11.5	standing	Normal	Normal	88.2	13.32	standing	Normal	Normal	Normal	2014-04-15	---	---	---	---	---	---	---	---	---	---	---	---	---	---	---	---	---			---	---	---	---	---	---	---
694	61	253	A	2	2013-01-15 13:59:35	2014-04-17 17:29:32	FALSE			noservice	---	64.4	6.88	laying	Normal	Normal	77.5	9.545	laying	Normal	Normal	Normal	2014-04-10	---	---	---	---	---	---	---	---	---	---	---	---	---	---	---	---	---			---	---	---	---	---	---	---
695	171	137	0	2	2012-07-09 16:05:45	2013-12-03 16:13:57	TRUE	2013-12-03 16:13:57		noservice	---	75.5	8.44	---	Normal	Normal	85.2	11.645	standing	Normal	Normal	Normal	2013-11-11	---	---	---	---	---	---	---	---	---	---	---	---	---	---	---	---	---			---	---	---	---	---	---	---
696	34	16	0	2	2012-07-23 14:41:50	2013-06-08 11:54:34	TRUE	2013-06-08 11:54:34	---	---	---	92.6	16.745	---	Normal	Normal	100	17.835	---	Normal	Normal	Normal	2013-05-06	---	---	---	---	---	---	---	---	---	---	---	---	---	---	---	---	---			---	---	---	---	---	---	---
697	36	133	0	2	2012-07-11 14:55:13	2013-01-25 15:03:16	TRUE	2013-01-25 15:03:16	---	---	---	87.8	12	---	Normal	Normal	---	---	---	---	---	Normal	---	---	---	---	---	---	---	---	---	---	---	---	---	---	---	---	---	---			---	---	---	---	---	---	---
698	39	47	0	2	2013-06-05 13:08:30	2014-04-12 17:00:41	FALSE			noopenarea	3.5	55.4	3.755	laying	MAM	MAM	70.3	7.445	laying	Normal	Normal	Normal	2014-04-12	---	---	---	---	1	---	---	---	1	1	0	1	1	1	0	---	---		---	---	---	---	---	1	1	1
699	164	176	0	2	2012-04-10 15:59:41	2013-12-04 10:24:23	TRUE	2013-12-04 10:24:23	---	---	---	77.9	8.15	---	MAM	MAM	---	---	---	---	---	MAM	2013-11-14	---	---	---	---	---	---	---	---	---	---	---	---	---	---	---	---	---	---	---	---	---	---	---	---	---	---
700	180	175	0	2	2012-10-22 16:54:21	2012-11-15 12:35:07	TRUE	2012-11-15 12:35:07		noopenarea	---	80	6.61	---	SAM	SAM	---	---	---	---	---	SAM	---	---	---	---	---	---	---	---	---	---	---	---	---	---	---	---	---	---	9987443252		0	---	---	---	---	---	---
701	180	194	0	2	2013-04-08 11:29:43	2014-04-30 16:00:47	FALSE			noopenarea	2.4	47.5	2.4	---	Normal	Normal	62	6.91	laying	Normal	Normal	Normal	2014-04-18	---	---	---	---	0	---	---	---	---	---	---	0	---	---	---	---	---	9594497259	---	---	---	---	---	0	---	---
702	76	263	0	2	2012-10-25 12:47:58	2014-05-02 15:41:18	FALSE		19.042473191108755 72.85163068126927 -71.0 5.0	yes	---	76.5	9.21	---	Normal	Normal	91.7	13.625	standing	Normal	Normal	Normal	2014-04-17	---	---	---	---	---	---	---	---	---	---	---	---	---	---	---	---	---	9167657828	14.5	---	---	---	---	---	---	---
703	164	36	0	2	2012-07-09 16:26:17	2013-08-24 12:59:45	TRUE	2013-08-24 12:59:45	---	---	---	68.2	9.3	---	Normal	Normal	83.2	11.2	---	Normal	Normal	Normal	2013-08-16	---	---	---	---	---	---	---	---	---	---	---	---	---	---	---	---	---			---	---	---	---	---	---	---
704	80	267	0	1	2012-12-05 15:27:43	2013-09-27 16:33:16	TRUE	2013-09-27 16:33:16	19.0454583 72.8498941 0.0 898.0	yes	---	73.2	6.85	---	MAM	MAM	---	---	---	---	---	MAM	2013-09-27	0	---	---	---	1	---	---	---	1	1	1	1	1	1	1	0	---	7303214899	13.4	---	---	---	---	1	1	1
705	49	92	A	1	2013-07-24 15:53:52	2014-02-03 17:54:40	TRUE	2014-02-03 17:54:40		noopenarea	---	69	7.3	---	Normal	Normal	69.5	7.475	laying	Normal	Normal	Normal	2013-12-10	---	---	---	---	---	---	---	---	---	---	---	---	---	---	---	---	---			---	---	---	---	---	---	---
706	39	72	0	1	2013-12-16 13:01:44	2014-04-11 16:33:22	FALSE		19.0390705 72.8523752 0.0 962.0	yes	---	68	5.895	laying	SAM	SAM	68.5	6.11	laying	MAM	MAM	MAM	2014-04-11	0	---	---	---	1	---	---	---	1	1	1	1	1	1	1	0	---			1	---	---	---	1	1	1
707	25	204	0	1	2013-10-22 13:08:36	2014-04-16 15:59:29	FALSE			noservice	---	84.4	10.235	standing	Normal	Normal	89.3	11.2	standing	Normal	Normal	Normal	2014-04-15	---	---	---	---	---	---	---	---	---	---	---	---	---	---	---	---	---			---	---	---	---	---	---	---
708	80	262	0	1	2013-02-20 17:03:39	2013-12-23 13:42:09	FALSE			noservice	---	52.4	4.085	---	Normal	Normal	59.7	6.4	---	Normal	Normal	Normal	2013-12-23	---	---	---	---	---	---	---	---	---	---	---	---	---	---	---	---	---			---	---	---	---	---	---	---
709	103	132	0	1	2014-02-06 13:58:47	2014-04-22 10:41:48	FALSE			noservice	---	60	5.435	laying	Normal	Normal	64.3	5.875	laying	Normal	Normal	Normal	2014-04-11	---	---	---	---	---	---	---	---	---	---	---	---	---	---	---	---	---	8652399660		---	---	---	---	---	---	---
710	47	266	0	2	2012-07-06 17:35:49	2012-10-22 17:03:15	TRUE	2012-10-22 17:03:15	---	---	---	73	9.17	---	Normal	Normal	---	---	---	---	---	Normal	---	---	---	---	---	---	---	---	---	---	---	---	---	---	---	---	---	---			---	---	---	---	---	---	---
711	50	144	A	2	2012-04-25 17:36:43	2013-12-27 16:31:05	FALSE		---		---	67.5	6.675	---	MAM	MAM	82.2	10.06	standing	Normal	Normal	Normal	2013-12-16	1	1	---	---	1	1	1	1	1	1	1	1	1	1	1	1	1	---	---	---	---	---	---	1	1	1
712	87	999	0	2	2013-02-01 11:07:48	2013-12-27 17:50:04	FALSE				---	77	11.79	---	Normal	Normal	79	14	---	Normal	Normal	Normal	2013-12-13	---	---	---	---	---	---	---	---	---	---	---	---	---	---	---	---	---			---	---	---	---	---	---	---
713	77	230	0	2	2012-11-06 15:19:07	2013-12-20 12:13:10	FALSE			noopenarea	---	65.6	6.71	---	Normal	Normal	79.5	10.295	laying	Normal	Normal	Normal	2013-12-17	---	---	---	---	---	---	---	---	---	---	---	---	---	---	---	---	---	9773033898		---	---	---	---	---	---	---
714	89	7	0	2	2012-11-02 04:41:04	2013-06-26 17:24:16	TRUE	2013-06-26 17:24:16		noopenarea	---	84.4	11.6	---	Normal	Normal	89.3	11.93	---	Normal	Normal	Normal	2013-06-22	---	---	---	---	---	---	---	---	---	---	---	---	---	---	---	---	---	9869759593		---	---	---	---	---	---	---
715	113	90	0	2	2013-04-08 17:40:05	2014-04-17 10:31:32	FALSE			noopenarea	---	69	8.1	---	Normal	Normal	75	9.665	laying	Normal	Normal	Normal	2014-04-11	---	---	---	---	---	---	---	---	---	---	---	---	---	---	---	---	---	9869728017		---	---	---	---	---	---	---
716	10	242	0	2	2013-04-22 15:46:09	2014-04-21 12:22:10	FALSE			other	---	70.5	7.29	---	MAM	MAM	72.2	8.15	---	Normal	Normal	Normal	2014-04-08	---	---	---	---	---	---	---	---	---	---	---	---	---	---	---	---	---	9029029843		---	---	---	---	---	---	---
717	36	195	A	2	2013-03-20 10:47:38	2013-06-06 12:10:54	TRUE	2013-06-06 12:10:54		noopenarea	---	77	8.24	---	MAM	MAM	---	---	---	---	---	MAM	---	0	---	---	---	1	---	---	---	1	1	1	1	1	1	1	0	0			---	---	---	---	1	1	1
718	117	200	0	2	2013-04-15 15:14:12	2014-04-14 17:43:31	FALSE			noservice	---	82.6	9.97	---	Normal	Normal	90.2	11	standing	Normal	Normal	Normal	2014-04-12	1	1	1	0	1	1	---	1	1	1	1	1	1	1	1	1	1	9619720632		---	---	---	---	1	1	1
719	32	174	A	2	2014-01-24 13:34:06	2014-05-02 12:40:48	FALSE			other	---	75.5	9.52	laying	Normal	Normal	77	9.3	laying	Normal	Normal	Normal	2014-04-17	---	---	---	---	---	---	---	---	---	---	---	---	---	---	---	---	---			---	---	---	---	---	---	---
720	153	124	0	2	2013-01-08 13:06:01	2013-12-20 10:22:32	FALSE			noopenarea	---	68	6.077	---	SAM	SAM	73.9	8.64	laying	Normal	Normal	Normal	2013-12-11	---	---	---	---	---	---	---	---	---	---	---	---	---	---	---	---	---		---	---	---	---	---	---	---	---
721	52	58	A	2	2013-01-03 15:56:01	2013-12-13 15:36:48	FALSE			noopenarea	---	59	---	---	Normal	Normal	67.5	9.4	---	Normal	Normal	Normal	2013-12-12	---	---	---	---	1	---	---	---	1	1	0	1	1	1	0	---	---		---	---	---	---	---	1	1	1
722	50	88	0	2	2014-01-28 12:32:12	2014-01-28 12:34:20	FALSE				---	64	6.08	laying	Normal	Normal	---	---	---	---	---	Normal	---	---	---	---	---	---	---	---	---	---	---	---	---	---	---	---	---	---			---	---	---	---	---	---	---
723	177	84	0	2	2012-07-05 15:37:51	2013-01-07 15:24:39	TRUE	2013-01-07 15:24:39	---	---	---	89	11.585	---	Normal	Normal	80.5	9.105	---	Normal	Normal	Normal	---	---	---	---	---	---	---	---	---	---	---	---	---	---	---	---	---	---			---	---	---	---	---	---	---
724	106	224	0	1	2013-09-10 17:06:30	2014-03-22 13:18:46	FALSE		19.045550399750944 72.85861403760404 -81.0 10.0	yes	---	54	3.675	laying	Normal	Normal	65	5.975	laying	Normal	Normal	Normal	2014-03-22	---	---	---	---	---	---	---	---	---	---	---	---	---	---	---	---	---	9029933657	---	---	---	---	---	---	---	---
725	106	97	0	1	2014-02-04 15:02:51	2014-03-22 11:45:01	FALSE		19.0471964 72.8581387 0.0 772.0	yes	---	83	9.935	laying	Normal	Normal	83	9.95	laying	Normal	Normal	Normal	2014-03-22	---	---	---	---	---	---	---	---	---	---	---	---	---	---	---	---	---	9892919272		---	---	---	---	---	---	---
726	102	179	0	2	2013-07-08 12:41:57	2014-04-26 12:41:19	FALSE		19.046324490571777 72.85670201590659 -55.0 25.0	yes	---	68	6.865	---	Normal	Normal	79.5	10.15	laying	Normal	Normal	Normal	2014-04-08	---	---	---	---	---	---	---	---	---	---	---	---	---	---	---	---	---	8898554548		---	---	---	---	---	---	---
727	79	14	0	2	2012-10-25 14:04:47	2013-08-23 10:10:00	TRUE	2013-08-23 10:10:00	19.04404283078868 72.84905786583404 -55.0 40.0	yes	---	80	10.225	---	Normal	Normal	89.7	11.285	---	Normal	Normal	Normal	2013-08-21	---	---	---	---	---	---	---	---	---	---	---	---	---	---	---	---	---		13.2	---	---	---	---	---	---	---
728	70	87	0	2	2012-10-03 15:09:39	2013-12-11 17:18:06	FALSE			noopenarea	---	81.4	8.8	---	MAM	MAM	87.2	11.55	standing	Normal	Normal	Normal	2013-12-10	0	---	---	---	1	---	---	---	1	1	1	1	1	1	1	1	0	9987286670	14	---	---	---	---	1	1	1
729	20	99	0	2	2013-04-19 13:45:45	2014-02-24 12:38:44	TRUE	2014-02-24 12:38:44	19.035563955406936 72.85176230420795 -54.0 10.0	yes	---	88.5	10.16	---	MAM	MAM	91.7	10.485	standing	MAM	MAM	MAM	2014-01-20	1	1	1	0	1	1	---	1	1	1	1	1	1	1	1	1	1			---	---	---	---	1	1	1
730	8	11	0	2	2014-01-31 16:57:25	2014-04-10 17:04:59	FALSE			noservice	---	64.5	5.775	laying	MAM	MAM	67	7.375	laying	Normal	Normal	Normal	2014-04-10	---	---	---	---	---	---	---	---	---	---	---	---	---	---	---	---	---	9967223448		---	---	---	---	---	---	---
731	58	22	0	2	2012-07-26 15:31:10	2013-05-09 17:36:54	TRUE	2013-05-09 17:36:54		noopenarea	---	81.7	9.5	---	Normal	Normal	91.5	12.1	---	Normal	Normal	Normal	2013-04-05	---	---	---	---	---	---	---	---	---	---	---	---	---	---	---	---	---			---	---	---	---	---	---	---
732	40	47	0	1	2013-09-12 10:35:11	2014-04-28 17:04:13	FALSE				---	60.5	5.78	laying	Normal	Normal	67.7	7.215	laying	Normal	Normal	Normal	2014-04-25	---	---	---	---	---	---	---	---	---	---	---	---	---	---	---	---	---			---	---	---	---	---	---	---
733	6	125	0	1	2013-09-13 14:31:39	2014-04-15 15:19:59	FALSE		19.0369721 72.8468262 0.0 893.0	yes	---	80.5	9.38	laying	Normal	Normal	85.6	10.16	standing	Normal	Normal	Normal	2014-04-10	---	---	---	---	---	---	---	---	---	---	---	---	---	---	---	---	---			---	---	---	---	---	---	---
734	113	349	0	2	2013-04-15 16:23:19	2014-04-22 16:59:20	FALSE			noservice	---	77.5	8.665	---	Normal	Normal	82	11.19	laying	Normal	Normal	Normal	2014-04-16	---	---	---	---	---	---	---	---	---	---	---	---	---	---	---	---	---			---	---	---	---	---	---	---
735	153	267	0	2	2012-04-10 15:17:49	2013-01-08 16:23:52	TRUE	2013-01-08 16:23:52	---	---	---	61	4.28	---	SAM	SAM	---	---	---	---	---	SAM	---	---	---	---	---	---	---	---	---	---	---	---	---	---	---	---	---	---	---	---	---	---	---	---	---	---	---
736	92	56	0	1	2013-04-02 15:51:42	2014-04-10 16:59:28	FALSE		19.0379806 72.8540818 0.0 28.0	yes	---	78.3	7.57	---	SAM	SAM	87.2	9.93	standing	Normal	Normal	Normal	2014-04-09	---	---	---	---	---	---	---	---	---	---	---	---	---	---	---	---	---	9270336413		---	---	---	---	---	---	---
737	12	229	0	1	2013-09-04 14:02:58	2014-04-18 16:36:18	FALSE		19.0368632 72.8507305 0.0 591.0	yes	---	65.5	5.804	laying	MAM	MAM	72.4	8.69	laying	Normal	Normal	Normal	2014-04-10	---	---	---	---	---	---	---	---	---	---	---	---	---	---	---	---	---	9930374895		---	---	---	---	---	---	---
738	111	223	0	2	2013-06-06 17:44:46	2014-04-27 00:09:13	FALSE			noservice	---	74.2	6.685	standing	SAM	SAM	77.2	8.64	standing	Normal	Normal	Normal	2014-04-27	---	---	---	---	---	---	---	---	---	---	---	---	---	---	---	---	---			0	---	---	---	---	---	---
739	73	139	A	1	2013-12-27 16:18:36	2014-04-15 17:35:12	FALSE			noopenarea	2.7	57	4.765	laying	Normal	Normal	66	6.555	laying	Normal	Normal	Normal	2014-04-10	---	---	---	---	1	---	---	---	1	1	---	1	1	1	---	---	---	9870268598	---	---	---	---	---	1	1	1
740	53	133	0	1	2014-01-31 12:40:10	2014-01-31 12:40:10	FALSE				---	83	11.45	laying	Normal	Normal	---	---	---	---	---	Normal	---	---	---	---	---	---	---	---	---	---	---	---	---	---	---	---	---	---			---	---	---	---	---	---	---
741	162	70	0	1	2013-08-22 16:52:40	2014-01-02 17:13:39	FALSE			noservice	---	59	5.235	laying	Normal	Normal	63	6.815	laying	Normal	Normal	Normal	2013-12-10	---	---	---	---	1	---	---	---	1	---	---	1	1	---	---	---	---			---	---	---	---	1	1	---
742	152	149	0	1	2012-07-11 14:30:25	2013-01-10 12:00:11	TRUE	2013-01-10 12:00:11	---	---	---	87.05	11.615	---	Normal	Normal	---	---	---	---	---	Normal	---	---	---	---	---	---	---	---	---	---	---	---	---	---	---	---	---	---			---	---	---	---	---	---	---
743	80	147	0	1	2012-12-04 15:22:48	2013-09-26 18:00:20	TRUE	2013-09-26 18:00:20			---	80	11	---	Normal	Normal	---	---	---	---	---	Normal	2013-09-26	---	---	---	---	---	---	---	---	---	---	---	---	---	---	---	---	---	9594635587	15.6	---	---	---	---	---	---	---
744	36	210	0	1	2012-07-06 14:31:48	2013-01-25 15:34:48	TRUE	2013-01-25 15:34:48	---	---	---	64.8	6.2	---	Normal	Normal	---	---	---	---	---	Normal	---	---	---	---	---	---	---	---	---	---	---	---	---	---	---	---	---	---			---	---	---	---	---	---	---
745	89	332	A	1	2012-11-16 01:16:55	2014-04-25 17:03:52	FALSE			noopenarea	---	75.5	10.28	---	Normal	Normal	89.9	12.34	standing	Normal	Normal	Normal	2014-04-16	---	---	---	---	---	---	---	---	---	---	---	---	---	---	---	---	---	9870002654		---	---	---	---	---	---	---
746	82	75	0	1	2013-03-12 17:08:54	2014-01-24 09:33:29	FALSE		19.0430341 72.84996 0.0 621.0	yes	---	61.2	5.555	laying	Normal	Normal	67.8	6.795	---	Normal	Normal	Normal	2013-12-10	1	---	---	---	1	---	---	---	1	1	1	1	1	1	1	1	---		12.5	---	---	---	---	1	1	1
747	72	145	0	1	2013-09-14 16:49:22	2014-01-30 13:09:00	FALSE				---	90.7	12.75	standing	Normal	Normal	---	---	---	---	---	Normal	2013-12-13	---	---	---	---	---	---	---	---	---	---	---	---	---	---	---	---	---			---	---	---	---	---	---	---
748	161	97	0	2	2012-10-18 16:51:24	2014-04-29 12:39:06	FALSE			noservice	---	76	9.195	---	Normal	Normal	97.7	11.5	standing	MAM	MAM	MAM	2014-04-23	---	---	---	---	---	---	---	---	---	---	---	---	---	---	---	---	---			---	---	---	---	---	---	---
749	165	66	0	2	2012-07-11 15:57:55	2013-08-24 12:06:33	TRUE	2013-08-24 12:06:33	---	---	---	70.5	7.79	---	Normal	Normal	74.5	8.535	---	Normal	Normal	Normal	2013-08-13	---	---	---	---	---	---	---	---	---	---	---	---	---	---	---	---	---			---	---	---	---	---	---	---
750	159	49	0	2	2013-07-09 15:09:35	2013-12-26 13:09:28	FALSE			noservice	---	75	7	---	SAM	SAM	82.2	9.36	standing	Normal	Normal	Normal	2013-12-13	1	1	---	---	1	1	---	1	1	1	1	1	1	1	1	1	1			0	---	---	---	1	1	1
751	162	176	0	2	2012-07-09 11:27:05	2014-04-23 16:52:09	FALSE			noservice	---	64.1	6.24	---	Normal	Normal	91.7	10.8	standing	MAM	MAM	MAM	2014-04-22	1	1	1	---	1	1	---	1	1	1	1	1	1	1	1	1	1			---	---	---	---	1	1	1
752	7	177	0	2	2013-04-26 15:49:38	2014-04-10 17:00:54	FALSE		19.03601394972498 72.85290881420005 -99.0 10.0	yes	---	77.6	10.18	laying	Normal	Normal	87.9	11.19	standing	Normal	Normal	Normal	2014-04-08	---	---	---	---	---	---	---	---	---	---	---	---	---	---	---	---	---			---	---	---	---	---	---	---
753	152	81	0	2	2012-07-10 17:34:51	2013-01-17 15:32:09	TRUE	2013-01-17 15:32:09	---	---	---	82	9.8	---	Normal	Normal	---	---	---	---	---	Normal	---	---	---	---	---	---	---	---	---	---	---	---	---	---	---	---	---	---			---	---	---	---	---	---	---
754	56	220	0	1	2013-07-18 13:23:09	2014-01-21 17:35:19	FALSE			noservice	4.5	53	4.1	laying	Normal	Normal	65	7.1	laying	Normal	Normal	Normal	2013-12-20	---	---	---	---	1	---	---	---	1	1	1	1	1	1	1	---	---	9867662247	---	---	---	---	---	1	1	1
755	117	187	A	2	2013-04-13 15:29:43	2014-02-12 16:57:11	TRUE	2014-02-12 16:57:11		noservice	---	71.5	7.9	---	Normal	Normal	76.1	8.48	laying	Normal	Normal	Normal	2013-12-12	---	---	---	---	---	---	---	---	---	---	---	---	---	---	---	---	---	8879377083		---	---	---	---	---	---	---
756	72	137	0	2	2012-06-25 15:30:32	2014-01-13 11:33:23	FALSE		---	---	---	66.8	7.37	---	Normal	Normal	82.2	11	standing	Normal	Normal	Normal	2013-12-14	---	---	---	---	---	---	---	---	---	---	---	---	---	---	---	---	---	---	---	---	---	---	---	---	---	---
757	41	32	0	2	2014-01-30 12:52:46	2014-03-12 16:27:37	FALSE				3	62.5	6.04	laying	Normal	Normal	64.2	6.67	laying	Normal	Normal	Normal	2014-03-12	---	---	---	---	1	---	---	---	1	1	---	1	1	1	---	---	---		---	---	---	---	---	1	1	1
758	107	164	0	2	2013-04-05 14:38:53	2013-08-22 17:09:27	TRUE	2013-08-22 17:09:27	19.04562053113791 72.85849818895579 -58.0 15.0	yes	---	92.3	13.24	---	Normal	Normal	92.5	13.32	---	Normal	Normal	Normal	2013-07-08	---	---	---	---	---	---	---	---	---	---	---	---	---	---	---	---	---	9892753077		---	---	---	---	---	---	---
759	20	123	0	1	2013-04-25 12:25:02	2014-04-04 17:17:58	FALSE		19.03554502463646 72.8513955322492 -63.0 10.0	yes	---	77.5	9.65	---	Normal	Normal	85.9	10.45	standing	Normal	Normal	Normal	2014-04-04	---	---	---	---	---	---	---	---	---	---	---	---	---	---	---	---	---	9870088838		---	---	---	---	---	---	---
760	174	53	0	1	2012-07-09 11:51:19	2013-12-27 10:09:44	FALSE				---	67.5	7.53	---	Normal	Normal	84.2	9.64	standing	Normal	Normal	Normal	2013-12-19	---	---	---	---	---	---	---	---	---	---	---	---	---	---	---	---	---			---	---	---	---	---	---	---
761	33	310	0	1	2012-03-20 14:03:44	2012-11-16 15:23:33	TRUE	2012-11-16 15:23:33	---	---	---	60	5.06	---	MAM	Normal	---	---	---	---	---	Normal	---	---	---	---	---	1	---	---	---	1	1	1	1	1	1	1	1	1	---	---	---	---	---	---	1	1	1
762	36	186	0	1	2012-04-25 16:29:54	2014-02-24 11:19:35	TRUE	2014-02-24 11:19:35		noopenarea	---	74.4	7.085	laying	MAM	MAM	87.4	9	standing	SAM	SAM	SAM	2014-01-17	1	1	1	1	1	1	0	1	1	1	1	1	1	1	1	1	1		---	1	---	---	---	1	1	1
763	88	88	C	1	2012-10-16 02:28:50	2014-01-24 17:31:28	TRUE	2014-01-24 17:31:28		noopenarea	---	87	11.5	---	Normal	Normal	97.7	14.1	standing	Normal	Normal	Normal	2013-12-12	---	---	---	---	---	---	---	---	---	---	---	---	---	---	---	---	---	9969194772		---	---	---	---	---	---	---
764	24	229	0	1	2013-04-05 15:10:11	2014-04-07 17:31:32	FALSE			other	---	87.5	13.8	---	Normal	Normal	97.4	14.36	standing	Normal	Normal	Normal	2014-04-02	---	---	---	---	---	---	---	---	---	---	---	---	---	---	---	---	---	8082282299		---	---	---	---	---	---	---
765	11	212	0	1	2013-08-29 14:28:13	2014-04-21 12:12:07	FALSE			other	---	56	4.26	---	Normal	Normal	63.5	6.04	laying	Normal	Normal	Normal	2014-04-11	---	---	---	---	1	---	---	---	1	1	1	1	1	1	1	---	---	9967667504		---	---	---	---	1	1	1
766	177	28	0	1	2012-07-05 15:20:55	2013-04-19 16:59:04	TRUE	2013-04-19 16:59:04	---	---	---	83	10	---	Normal	Normal	89	11.595	---	Normal	Normal	Normal	2013-03-09	---	---	---	---	---	---	---	---	---	---	---	---	---	---	---	---	---			---	---	---	---	---	---	---
767	38	18	0	1	2013-06-05 12:37:24	2014-04-21 10:07:58	FALSE			noopenarea	3	52.8	3.805	laying	Normal	Normal	74	7.655	laying	Normal	Normal	Normal	2014-04-16	---	---	---	---	1	---	---	---	1	1	1	1	1	1	1	---	---		---	---	---	---	---	1	1	1
768	108	14	0	1	2013-04-25 14:07:24	2014-03-13 14:56:39	FALSE		19.045365853558177 72.85840152073729 -57.0 10.0	yes	---	57	4.475	---	Normal	Normal	72.2	7.85	laying	Normal	Normal	Normal	2014-03-13	---	---	---	---	---	---	---	---	---	---	---	---	---	---	---	---	---	2224016495		---	---	---	---	---	---	---
769	98	89	0	1	2013-04-12 14:16:46	2013-11-25 17:35:07	TRUE	2013-11-25 17:35:07		other	---	76	8.64	---	Normal	Normal	---	---	---	---	---	Normal	2013-11-15	---	---	---	---	---	---	---	---	---	---	---	---	---	---	---	---	---	9870491829		---	---	---	---	---	---	---
770	163	69	0	1	2012-07-14 13:15:26	2014-03-10 16:28:03	FALSE				---	54.5	4.95	---	Normal	Normal	67.3	6.315	laying	MAM	MAM	MAM	2014-01-24	---	---	---	---	---	---	---	---	---	---	---	---	---	---	---	---	---			---	---	---	---	---	---	---
771	120	331	0	1	2013-05-07 14:05:36	2013-10-07 11:14:19	TRUE	2013-10-07 11:14:19		noservice	---	92	12.72	---	Normal	Normal	95	13.95	---	Normal	Normal	Normal	2013-09-24	---	---	---	---	---	---	---	---	---	---	---	---	---	---	---	---	---	9892060951		---	---	---	---	---	---	---
772	64	21	0	1	2012-10-16 14:55:46	2013-07-16 17:06:08	TRUE	2013-07-16 17:06:08		noopenarea	---	83.9	9.645	---	Normal	Normal	89	10.6	---	Normal	Normal	Normal	2013-07-16	---	---	---	---	---	---	---	---	---	---	---	---	---	---	---	---	---	9594166355	14.3	---	---	---	---	---	---	---
773	46	203	0	1	2012-07-06 15:06:01	2013-06-21 14:11:07	TRUE	2013-06-21 14:11:07			---	93	13.5	---	Normal	Normal	90.8	11.17	---	Normal	Normal	Normal	2013-05-06	---	---	---	---	---	---	---	---	---	---	---	---	---	---	---	---	---			---	---	---	---	---	---	---
774	35	106	0	1	2013-03-06 16:34:14	2014-04-28 16:46:55	FALSE				---	56	4.21	laying	Normal	Normal	70.5	8.245	laying	Normal	Normal	Normal	2014-04-23	---	---	---	---	1	---	---	---	1	1	0	1	1	1	0	---	---	9773507037	---	---	---	---	---	1	1	1
775	108	131	0	2	2013-06-27 14:00:50	2013-12-28 10:40:12	TRUE	2013-12-28 10:40:12	19.045529694140907 72.85836707996938 -60.0 15.0	yes	---	83	12.075	---	Normal	Normal	83.5	12.32	---	Normal	Normal	Normal	2013-12-16	---	---	---	---	---	---	---	---	---	---	---	---	---	---	---	---	---	9224375384		---	---	---	---	---	---	---
776	119	199	0	2	2014-03-26 12:56:18	2014-04-21 11:17:02	FALSE		19.0480353 72.8604323 0.0 782.0	yes	---	83.7	10.21	standing	Normal	Normal	84.2	11	standing	Normal	Normal	Normal	2014-04-11	---	---	---	---	---	---	---	---	---	---	---	---	---	---	---	---	---	9967315192		---	---	---	---	---	---	---
777	104	174	0	2	2013-06-28 14:04:47	2014-01-07 15:42:06	TRUE	2014-01-07 15:42:06		noopenarea	---	82	8.605	---	SAM	SAM	89.2	9.98	standing	MAM	MAM	MAM	2013-12-13	---	---	---	---	---	---	---	---	---	---	---	---	---	---	---	---	---	8976337494		---	---	---	---	---	---	---
778	157	159	0	2	2012-07-06 12:58:14	2013-09-03 17:40:59	TRUE	2013-09-03 17:40:59			---	80	10.82	---	Normal	Normal	81	12.2	---	Normal	Normal	Normal	2013-08-19	---	---	---	---	---	---	---	---	---	---	---	---	---	---	---	---	---			---	---	---	---	---	---	---
779	33	239	0	2	2012-10-03 15:15:37	2014-04-28 11:30:56	FALSE			noopenarea	---	53.5	3.3	---	MAM	MAM	85	13.315	laying	Normal	Normal	Normal	2014-04-15	---	---	---	---	1	---	---	---	1	---	---	1	1	---	---	---	---			---	---	---	---	1	1	---
780	168	32	0	2	2012-08-10 11:45:24	2014-04-28 14:01:33	FALSE			noservice	---	71.3	6.765	---	SAM	SAM	82.9	9.03	standing	MAM	MAM	MAM	2013-12-24	1	1	1	0	1	1		1	1	1	1	1	1	1	1	1	1			1	---	---	---	1	1	1
781	67	999	0	2	2012-11-27 15:23:46	2013-12-27 10:13:28	FALSE			noopenarea	---	50	3080	---	Normal	Normal	75.1	9.3	laying	Normal	Normal	Normal	2013-12-13	---	---	---	---	1	---	---	---	1	1	---	1	1	1	---	---	---	8692900954	---	---	---	---	---	1	1	1
782	171	19	0	2	2012-07-09 15:06:36	2013-01-21 15:33:44	TRUE	2013-01-21 15:33:44	---	---	---	81.5	10.72	---	Normal	Normal	---	---	---	---	---	Normal	---	---	---	---	---	---	---	---	---	---	---	---	---	---	---	---	---	---			---	---	---	---	---	---	---
783	157	59	0	2	2012-07-06 12:11:23	2013-04-22 15:18:54	TRUE	2013-04-22 15:18:54	---	---	---	80	9.77	---	Normal	Normal	92	11.7	---	Normal	Normal	Normal	2013-03-09	---	---	---	---	---	---	---	---	---	---	---	---	---	---	---	---	---			---	---	---	---	---	---	---
784	157	3	A	1	2012-07-05 15:35:10	2013-02-28 11:17:59	TRUE	2013-02-28 11:17:59	---	---	---	81.5	10.145	---	Normal	Normal	89	11.125	---	Normal	Normal	Normal	2013-02-08	---	---	---	---	---	---	---	---	---	---	---	---	---	---	---	---	---			---	---	---	---	---	---	---
785	45	21	0	2	2012-09-22 10:41:57	2014-01-01 12:30:24	FALSE			noopenarea	---	75	10.455	laying	Normal	Normal	95.7	12.97	standing	Normal	Normal	Normal	2013-12-09	---	---	---	---	---	---	---	---	---	---	---	---	---	---	---	---	---			---	---	---	---	---	---	---
786	105	219	0	2	2013-05-16 15:21:28	2014-03-21 16:00:49	FALSE			noopenarea	---	73.4	7.4	---	MAM	MAM	82.6	10.265	laying	Normal	Normal	Normal	2014-03-18	---	---	---	---	---	---	---	---	---	---	---	---	---	---	---	---	---	9930954944		---	---	---	---	---	---	---
787	62	229	0	2	2012-07-16 12:08:02	2013-10-11 08:49:18	TRUE	2013-10-11 08:49:18	---	---	---	77.2	11.28	---	Normal	Normal	92.2	14.03	standing	Normal	Normal	Normal	2013-10-10	---	---	---	---	---	---	---	---	---	---	---	---	---	---	---	---	---	9892223324	16	---	---	---	---	---	---	---
788	48	152	A	2	2012-05-09 17:09:39	2012-11-02 13:15:09	TRUE	2012-11-02 13:15:09	---	yes	---	87	10.3	---	MAM	MAM	---	---	---	---	---	MAM	---	---	---	---	---	---	---	---	---	---	---	---	---	---	---	---	---	---	---	---	---	---	---	---	---	---	---
789	31	180	0	2	2012-07-10 17:12:39	2012-07-25 12:10:23	TRUE	2012-07-25 12:10:23	---	---	---	86	10.95	---	Normal	Normal	---	---	---	---	---	Normal	---	---	---	---	---	---	---	---	---	---	---	---	---	---	---	---	---	---			---	---	---	---	---	---	---
790	48	4	0	2	2013-01-24 12:11:08	2014-04-04 11:49:34	FALSE				---	74.5	7.58	---	MAM	MAM	82.2	8.8	standing	MAM	MAM	MAM	2013-12-19	1	1	1	---	1	1	---	1	1	1	1	1	1	1	1	1	1			0	---	---	---	1	1	1
791	31	204	0	2	2012-04-25 16:58:31	2014-01-30 17:07:52	TRUE	2014-01-30 17:07:52		other	---	80.7	8.77	standing	MAM	MAM	93.9	10.895	standing	MAM	MAM	MAM	2014-01-23	1	1	1	1	1	1	1	1	1	1	1	1	1	1	1	1	1		---	1	---	---	---	1	1	1
792	64	200	0	2	2012-10-27 11:35:39	2013-07-17 15:42:35	TRUE	2013-07-17 15:42:35		noopenarea	---	79.7	10.4	---	Normal	Normal	82.1	11.1	---	Normal	Normal	Normal	2013-07-16	---	---	---	---	---	---	---	---	---	---	---	---	---	---	---	---	---	8652770295	13.5	---	---	---	---	---	---	---
793	72	160	0	2	2012-06-26 11:22:42	2013-08-20 12:28:04	TRUE	2013-08-20 12:28:04	---	---	---	83	10.97	---	Normal	Normal	86.5	12.085	---	Normal	Normal	Normal	2013-07-15	---	---	---	---	---	---	---	---	---	---	---	---	---	---	---	---	---	---	---	---	---	---	---	---	---	---
794	69	360	0	2	2012-10-16 12:39:42	2013-10-14 18:03:20	TRUE	2013-10-14 18:03:20		noservice	---	77.7	8.7	---	Normal	Normal	84.4	9.985	standing	Normal	Normal	Normal	2013-10-14	---	---	---	---	---	---	---	---	---	---	---	---	---	---	---	---	---	9892260419	13	---	---	---	---	---	---	---
795	49	50	0	2	2013-09-27 15:31:34	2014-02-20 17:03:37	FALSE				---	61	5.77	laying	Normal	Normal	68.4	7.49	laying	Normal	Normal	Normal	2014-02-20	---	---	---	---	1	---	---	---	1	1	1	1	1	1	1	---	---			---	---	---	---	1	1	1
796	48	210	0	2	2013-10-26 13:55:59	2014-02-24 16:54:27	FALSE				---	85.7	11.1	standing	Normal	Normal	87.6	11.78	standing	Normal	Normal	Normal	2014-02-24	---	---	---	---	---	---	---	---	---	---	---	---	---	---	---	---	---			---	---	---	---	---	---	---
797	172	46	0	2	2012-07-05 17:16:13	2012-11-27 17:26:46	TRUE	2012-11-27 17:26:46	---	---	---	68	7.36	---	Normal	Normal	76.5	8.99	---	Normal	Normal	Normal	2012-11-09	---	---	---	---	---	---	---	---	---	---	---	---	---	---	---	---	---			---	---	---	---	---	---	---
798	172	46	0	2	2012-07-06 11:52:51	2014-01-24 15:57:20	FALSE				---	68	7.36	---	Normal	Normal	88.2	10.935	standing	Normal	Normal	Normal	2013-12-10	---	---	---	---	---	---	---	---	---	---	---	---	---	---	---	---	---			---	---	---	---	---	---	---
799	34	104	0	2	2013-01-04 12:48:19	2014-05-02 15:33:48	TRUE	2014-05-02 15:33:48		noservice	---	68.5	6.705	laying	MAM	MAM	79.2	8.615	laying	MAM	MAM	MAM	2014-04-22	0	---	---	---	1	---	---	---	1	1	1	1	1	1	1	0	---			---	---	---	---	1	1	1
800	58	204	0	2	2013-04-08 14:43:47	2014-05-02 12:48:54	FALSE		19.0399916 72.8533933 0.0 552.0	yes	2.75	64	6.12	laying	Normal	Normal	68	8	laying	Normal	Normal	Normal	2014-04-11	---	---	---	---	1	---	---	---	1	---	---	1	1	---	---	---	---		---	---	---	---	---	1	1	---
801	14	188	0	2	2013-04-10 16:04:33	2014-03-24 15:43:59	TRUE	2014-03-24 15:43:59		other	---	92.2	12.83	---	Normal	Normal	98.7	13.25	standing	Normal	Normal	Normal	2014-03-13	---	---	---	---	---	---	---	---	---	---	---	---	---	---	---	---	---	9224559210		---	---	---	---	---	---	---
802	167	27	0	2	2012-07-05 13:24:27	2013-06-06 13:29:16	TRUE	2013-06-06 13:29:16	---	---	---	77.4	8.88	---	Normal	Normal	85.5	12.355	---	Normal	Normal	Normal	2013-05-24	---	---	---	---	---	---	---	---	---	---	---	---	---	---	---	---	---			---	---	---	---	---	---	---
803	12	95	0	2	2013-12-31 16:13:04	2014-04-21 12:14:48	FALSE			other	---	72.3	7.75	laying	Normal	Normal	75	8.34	laying	Normal	Normal	Normal	2014-04-11	---	---	---	---	---	---	---	---	---	---	---	---	---	---	---	---	---			---	---	---	---	---	---	---
804	52	118	0	2	2012-06-21 12:22:26	2012-07-16 16:10:35	TRUE	2012-07-16 16:10:35	---	noopenarea	---	74.3	7.7	---	MAM	MAM	---	---	---	---	---	MAM	---	---	---	---	---	0	0	0	0	1	1	1	1	1	1	1	0	0	---	---	---	---	---	---	1	1	1
805	62	59	0	2	2012-07-18 14:28:43	2014-04-22 11:06:38	FALSE			noopenarea	---	74.5	7.83	---	MAM	MAM	87.2	10.23	standing	Normal	Normal	Normal	2014-04-11	1	---	---	---	1	---	---	---	1	1	1	1	1	1	1	1	1		13	---	---	---	---	1	1	1
806	109	11	0	2	2013-04-05 16:56:22	2014-04-22 17:13:51	FALSE			noopenarea	---	80	8.73	---	MAM	MAM	88.2	10.985	standing	Normal	Normal	Normal	2014-04-22	---	---	---	---	---	---	---	---	---	---	---	---	---	---	---	---	---	9923678953		---	---	---	---	---	---	---
807	114	275	0	2	2013-05-27 12:46:22	2013-12-04 16:51:51	TRUE	2013-12-04 16:51:51		noservice	---	89.5	13.4	---	Normal	Normal	92.7	13.88	standing	Normal	Normal	Normal	2013-11-25	---	---	---	---	---	---	---	---	---	---	---	---	---	---	---	---	---	8898802005		---	---	---	---	---	---	---
808	179	44	0	2	2012-07-06 14:49:32	2013-05-10 14:55:29	TRUE	2013-05-10 14:55:29	---	---	---	80.2	9.695	---	Normal	Normal	91	12.775	---	Normal	Normal	Normal	2013-04-12	---	---	---	---	---	---	---	---	---	---	---	---	---	---	---	---	---			---	---	---	---	---	---	---
809	27	88	0	2	2013-05-02 15:22:50	2014-03-19 14:46:17	FALSE		19.03546557263869 72.85257754369438 -56.0 5.0	yes	---	90.5	11.325	---	Normal	Normal	97.7	13.5	standing	Normal	Normal	Normal	2014-03-12	---	---	---	---	---	---	---	---	---	---	---	---	---	---	---	---	---	9930471236		---	---	---	---	---	---	---
810	154	98	0	2	2013-06-13 12:53:38	2014-04-08 16:10:35	FALSE			noopenarea	---	52	3.065	---	MAM	MAM	64.5	5.79	laying	MAM	MAM	MAM	2014-02-19	---	---	---	---	1	---	---	---	1	1	1	1	1	1	0	---	---	9852469898		---	---	---	---	1	1	1
811	180	165	0	2	2013-01-10 16:16:07	2014-04-30 15:34:22	FALSE			noopenarea	---	47	2.2	laying	MAM	MAM	68.1	8.77	laying	Normal	Normal	Normal	2014-04-18	---	---	---	---	1	---	---	---	---	---	---	1	---	---	---	---	---	8879314611	---	---	---	---	---	1	---	---
812	16	121	0	2	2013-04-17 16:00:01	2014-04-03 15:22:31	FALSE		19.035112651459343 72.85178991862126 -53.0 10.0	yes	---	73.2	7.935	---	Normal	Normal	---	---	---	---	---	Normal	2014-04-03	---	---	---	---	---	---	---	---	---	---	---	---	---	---	---	---	---	9769119622		---	---	---	---	---	---	---
813	29	193	0	2	2013-09-23 11:04:42	2014-04-17 16:21:14	FALSE		19.036481952022495 72.85232065860326 -53.0 10.0	yes	---	72	8.275	laying	Normal	Normal	80	9.3	laying	Normal	Normal	Normal	2014-04-09	---	---	---	---	---	---	---	---	---	---	---	---	---	---	---	---	---			---	---	---	---	---	---	---
814	29	193	0	2	2013-09-20 17:34:55	2013-10-23 17:09:55	TRUE	2013-10-23 17:09:55	19.0368848 72.8542817 0.0 880.0	yes	---	72	8.275	laying	Normal	Normal	---	---	---	---	---	Normal	---	---	---	---	---	---	---	---	---	---	---	---	---	---	---	---	---	---			---	---	---	---	---	---	---
815	13	70	0	1	2013-04-10 14:31:53	2014-04-08 15:15:07	FALSE			other	---	68.2	6.875	---	Normal	Normal	80.2	8.875	laying	Normal	Normal	Normal	2014-04-08	---	---	---	---	---	---	---	---	---	---	---	---	---	---	---	---	---			---	---	---	---	---	---	---
816	38	18	0	2	2012-07-09 14:54:47	2014-04-21 10:08:47	FALSE			noopenarea	---	71	7.985	laying	Normal	Normal	90.7	12.735	standing	Normal	Normal	Normal	2014-04-16	---	---	---	---	---	---	---	---	---	---	---	---	---	---	---	---	---			---	---	---	---	---	---	---
817	48	152	A	2	2012-07-09 16:23:27	2012-11-15 16:02:38	TRUE	2012-11-15 16:02:38	---	---	---	87	10.3	---	Normal	Normal	---	---	---	---	---	Normal	---	---	---	---	---	---	---	---	---	---	---	---	---	---	---	---	---	---			---	---	---	---	---	---	---
818	36	159	0	2	2012-07-06 14:56:07	2012-11-01 14:34:42	TRUE	2012-11-01 14:34:42	---	---	---	77.6	9.56	---	Normal	Normal	---	---	---	---	---	Normal	---	---	---	---	---	---	---	---	---	---	---	---	---	---	---	---	---	---			---	---	---	---	---	---	---
819	11	105	0	2	2013-10-15 12:55:13	2014-03-25 17:06:09	FALSE		19.0356792 72.8493295 0.0 1560.0	yes	---	70	6.775	laying	MAM	MAM	73.5	8.5	laying	Normal	Normal	Normal	2014-03-13	---	---	---	---	---	---	---	---	---	---	---	---	---	---	---	---	---			---	---	---	---	---	---	---
820	109	408	0	2	2013-06-27 17:39:47	2014-04-26 20:38:31	FALSE			noservice	---	80	9.035	---	Normal	Normal	88.7	11.15	standing	Normal	Normal	Normal	2014-04-26	---	---	---	---	---	---	---	---	---	---	---	---	---	---	---	---	---			---	---	---	---	---	---	---
821	9	95	0	2	2013-04-16 12:26:49	2014-02-26 16:54:52	TRUE	2014-02-26 16:54:52	19.0373923074982 72.84896642066418 -55.0 15.0	yes	---	84.2	11.22	---	Normal	Normal	87	11.54	---	Normal	Normal	Normal	2014-02-17	---	---	---	---	---	---	---	---	---	---	---	---	---	---	---	---	---	9920415471		---	---	---	---	---	---	---
822	167	142	0	2	2012-12-07 16:30:54	2013-05-29 14:50:55	TRUE	2013-05-29 14:50:55		noopenarea	---	52	4.781	---	Normal	Normal	63	6.41	---	Normal	Normal	Normal	2013-04-13	---	---	---	---	---	---	---	---	---	---	---	---	---	---	---	---	---			---	---	---	---	---	---	---
823	26	173	0	2	2013-06-22 12:56:25	2014-04-11 14:53:17	FALSE			noservice	---	54.5	4.25	---	Normal	Normal	73.1	9	laying	Normal	Normal	Normal	2014-04-09	---	---	---	---	---	---	---	---	---	---	---	---	---	---	---	---	---	8898830117		---	---	---	---	---	---	---
824	175	68	0	2	2013-10-15 15:30:35	2013-12-20 16:30:36	FALSE			noopenarea	---	77.7	12.78	standing	Normal	Normal	80	11.475	laying	Normal	Normal	Normal	2013-12-16	---	---	---	---	---	---	---	---	---	---	---	---	---	---	---	---	---			---	---	---	---	---	---	---
825	117	115	0	2	2013-04-13 16:47:46	2014-04-14 17:28:32	FALSE			noservice	---	82	10.695	---	Normal	Normal	98.7	12	standing	Normal	MAM	MAM	2014-04-12	---	---	---	---	---	---	---	---	---	---	---	---	---	---	---	---	---	9664162289		---	---	---	---	---	---	---
826	29	172	0	2	2013-09-05 14:05:44	2013-10-23 17:08:24	TRUE	2013-10-23 17:08:24	19.0340627 72.8522931 0.0 1083.0	yes	---	82.2	10.135	standing	Normal	Normal	---	---	---	---	---	Normal	---	---	---	---	---	---	---	---	---	---	---	---	---	---	---	---	---	---			---	---	---	---	---	---	---
827	29	172	0	2	2013-09-23 11:47:11	2014-02-25 23:32:10	TRUE	2014-02-25 23:32:10	19.0368758 72.8507549 0.0 597.0	yes	---	84	10.68	standing	Normal	Normal	88.7	11.205	standing	Normal	Normal	Normal	2014-02-20	---	---	---	---	---	---	---	---	---	---	---	---	---	---	---	---	---			---	---	---	---	---	---	---
828	2	81	0	2	2013-04-29 15:28:28	2014-02-26 10:31:37	TRUE	2014-02-26 10:31:37		noservice	---	63	6.05	---	Normal	Normal	65.5	6.385	---	Normal	Normal	Normal	2014-02-14	---	---	---	---	---	---	---	---	---	---	---	---	---	---	---	---	---			---	---	---	---	---	---	---
829	54	254	0	2	2012-05-12 13:28:54	2012-07-16 16:08:41	TRUE	2012-07-16 16:08:41	---	noservice	---	78.5	7.4	---	SAM	SAM	---	---	---	---	---	SAM	---	---	---	---	---	1	1	1	1	1	1	1	1	1	1	1	1	1	---	---	---	---	---	---	1	1	1
830	18	36	A	2	2013-09-03 16:17:10	2014-04-08 14:42:41	FALSE		19.0340634 72.8522897 0.0 1085.0	yes	---	57.3	5.035	laying	Normal	Normal	66	7.56	laying	Normal	Normal	Normal	2014-04-08	---	---	---	---	1	---	---	---	1	1	1	1	1	1	1	---	---	9967667222		---	---	---	---	1	1	1
831	95	267	0	2	2013-05-31 16:15:41	2014-03-26 05:45:03	FALSE			noopenarea	---	88	11.285	---	Normal	Normal	96.3	12.725	standing	Normal	Normal	Normal	2014-03-25	---	---	---	---	---	---	---	---	---	---	---	---	---	---	---	---	---			---	---	---	---	---	---	---
832	103	201	0	2	2014-02-19 13:49:29	2014-02-19 13:49:29	FALSE			noservice	---	77	9.095	laying	Normal	Normal	---	---	---	---	---	Normal	---	---	---	---	---	---	---	---	---	---	---	---	---	---	---	---	---	---			---	---	---	---	---	---	---
833	109	269	0	2	2013-06-22 14:28:36	2014-04-10 17:08:06	FALSE			noservice	---	52.3	3.445	---	Normal	Normal	69.5	7.4	laying	Normal	Normal	Normal	2014-04-10	---	---	---	---	---	---	---	---	---	---	---	---	---	---	---	---	---			---	---	---	---	---	---	---
834	90	150	0	2	2012-11-20 00:27:57	2013-10-24 16:56:39	TRUE	2013-10-24 16:56:39		noopenarea	---	94.45	14.75	---	Normal	Normal	97.5	15	---	Normal	Normal	Normal	2013-10-18	---	---	---	---	---	---	---	---	---	---	---	---	---	---	---	---	---	9773911302		---	---	---	---	---	---	---
835	11	30	A	2	2013-04-02 13:22:08	2014-04-21 12:31:56	FALSE			noopenarea	---	85.8	10.39	---	Normal	Normal	91.7	11.89	standing	Normal	Normal	Normal	2014-04-11	---	---	---	---	---	---	---	---	---	---	---	---	---	---	---	---	---	8691837739		---	---	---	---	---	---	---
836	36	152	0	2	2012-07-06 15:18:53	2012-11-01 14:50:21	TRUE	2012-11-01 14:50:21	---	---	---	88	11.52	---	Normal	Normal	---	---	---	---	---	Normal	---	---	---	---	---	---	---	---	---	---	---	---	---	---	---	---	---	---			---	---	---	---	---	---	---
837	155	76	0	2	2012-03-30 13:40:46	2014-01-17 17:13:54	FALSE			noopenarea	---	69.7	6.985	laying	MAM	MAM	87.7	11.37	standing	Normal	Normal	Normal	2013-12-09	---	---	---	---	1	---	---	---	1	1	1	1	1	1	1	---	---		---	---	---	---	---	1	1	1
838	100	184	0	2	2013-07-16 12:56:32	2014-04-21 17:43:34	FALSE		19.0477728 72.8571604 0.0 34.0	yes	---	67.5	7.225	---	Normal	Normal	79.7	10.2	laying	Normal	Normal	Normal	2014-04-15	---	---	---	---	0	---	---	---	1	1	1	1	1	1	1	---	---	9867276919		---	---	---	---	1	1	1
839	51	65	0	1	2013-08-26 17:05:40	2013-12-11 18:04:08	FALSE				---	72	9.01	---	Normal	Normal	---	---	---	---	---	Normal	2013-12-11	---	---	---	---	---	---	---	---	---	---	---	---	---	---	---	---	---			---	---	---	---	---	---	---
840	177	10	0	1	2012-07-05 15:09:12	2013-12-20 15:03:34	FALSE		---	---	---	66.7	6.55	---	Normal	Normal	67.5	6.69	---	Normal	Normal	Normal	2013-12-10	---	---	---	---	---	---	---	---	---	---	---	---	---	---	---	---	---			---	---	---	---	---	---	---
841	49	183	0	1	2014-01-22 17:57:06	2014-02-20 16:43:07	FALSE				---	73.5	8.445	laying	Normal	Normal	72.2	8.605	laying	Normal	Normal	Normal	2014-02-20	---	---	---	---	---	---	---	---	---	---	---	---	---	---	---	---	---			---	---	---	---	---	---	---
842	176	28	0	2	2012-07-05 13:22:51	2014-01-13 15:04:50	FALSE			noservice	---	55.5	4.5	---	Normal	Normal	84.5	10.315	laying	Normal	Normal	Normal	2013-12-13	1	---	---	---	1	---	---	---	1	1	1	1	1	1	1	1	---			---	---	---	---	1	1	1
843	73	215	C	2	2012-07-23 13:00:19	2013-01-25 16:13:38	TRUE	2013-01-25 16:13:38	---	---	---	84.4	10.8	---	Normal	Normal	---	---	---	---	---	Normal	---	---	---	---	---	---	---	---	---	---	---	---	---	---	---	---	---	---	9076641889	15.5	---	---	---	---	---	---	---
844	75	999	0	2	2013-05-08 15:52:41	2014-04-30 15:16:02	FALSE		19.0426733 72.8496792 0.0 641.0	yes	---	78.5	11.6	laying	Normal	Normal	81.7	12	standing	Normal	Normal	Normal	2014-04-17	---	---	---	---	---	---	---	---	---	---	---	---	---	---	---	---	---		12	---	---	---	---	---	---	---
845	73	287	0	2	2012-07-25 13:57:49	2014-04-15 16:46:34	FALSE		---	other	---	73.8	7.65	---	MAM	MAM	82.9	10.2	standing	Normal	Normal	Normal	2014-04-09	1	1	---	---	1	1	1	1	1	1	1	1	1	1	1	1	1	9167847150	14.5	---	---	---	---	1	1	1
846	1	99	0	2	2014-02-28 11:42:21	2014-04-21 17:41:56	FALSE			yes	3.5	48	3.41	laying	Normal	Normal	50	3.8	laying	Normal	Normal	Normal	2014-04-18	---	---	---	---	0	---	---	---	---	---	---	0	---	---	---	---	---	8655996618	---	---	---	---	---	0	---	---
847	82	307	A	2	2012-10-29 11:33:18	2013-12-12 10:07:27	FALSE		19.044844800309438 72.84951995220776 -51.0 5.0	yes	---	54.3	3.995	---	Normal	Normal	70.5	7.82	laying	Normal	Normal	Normal	2013-12-10	---	---	---	---	---	---	---	---	---	---	---	---	---	---	---	---	---			---	---	---	---	---	---	---
848	42	72	0	2	2014-01-28 14:48:38	2014-01-28 14:48:38	FALSE				---	89.2	12.785	standing	Normal	Normal	---	---	---	---	---	Normal	---	---	---	---	---	---	---	---	---	---	---	---	---	---	---	---	---	---	8108699042		---	---	---	---	---	---	---
849	65	215	A	2	2012-11-02 14:20:53	2013-12-10 15:48:30	FALSE			noopenarea	---	56.8	4.22	---	MAM	MAM	76.2	10.16	laying	Normal	Normal	Normal	2013-12-10	---	---	---	---	---	---	---	---	---	---	---	---	---	---	---	---	---	9967871301		---	---	---	---	---	---	---
850	92	272	A	2	2013-04-12 14:13:09	2014-04-25 20:20:44	FALSE		19.04729914335587 72.85585621835466 -54.0 5.0	yes	---	91.7	13.55	standing	Normal	Normal	99.7	15.2	standing	Normal	Normal	Normal	2014-04-10	---	---	---	---	---	---	---	---	---	---	---	---	---	---	---	---	---	9819760907		---	---	---	---	---	---	---
851	114	56	0	2	2013-06-20 17:31:20	2014-04-23 14:56:21	FALSE			noservice	---	85	11.835	---	Normal	Normal	94.7	13.5	standing	Normal	Normal	Normal	2014-04-22	---	---	---	---	---	---	---	---	---	---	---	---	---	---	---	---	---			---	---	---	---	---	---	---
852	109	73	0	2	2013-04-10 14:01:36	2014-04-22 17:28:45	FALSE			noservice	---	54	3.845	---	Normal	Normal	75	10.09	laying	Normal	Normal	Normal	2014-04-22	---	---	---	---	---	---	---	---	---	---	---	---	---	---	---	---	---	8692083293		---	---	---	---	---	---	---
853	47	36	0	2	2013-07-16 16:57:09	2014-03-12 16:43:59	FALSE				---	77.1	10.1	laying	Normal	Normal	84	10.85	laying	Normal	Normal	Normal	2014-03-12	---	---	---	---	---	---	---	---	---	---	---	---	---	---	---	---	---	9987493738		---	---	---	---	---	---	---
854	47	69	0	1	2012-07-09 14:15:08	2012-10-26 15:40:05	TRUE	2012-10-26 15:40:05	---	---	---	76	8.5	---	Normal	Normal	---	---	---	---	---	Normal	---	---	---	---	---	---	---	---	---	---	---	---	---	---	---	---	---	---			---	---	---	---	---	---	---
855	65	215	A	1	2012-11-02 14:25:37	2013-12-10 15:51:12	FALSE			noopenarea	---	56.3	3.675	---	SAM	SAM	76.2	8.96	laying	Normal	Normal	Normal	2013-12-10	---	---	---	---	---	---	---	---	---	---	---	---	---	---	---	---	---	9967871301		---	---	---	---	---	---	---
856	115	156	0	2	2013-10-21 12:50:50	2014-04-14 08:21:03	FALSE			noservice	---	74.3	7.72	laying	MAM	MAM	74.6	8.55	laying	Normal	Normal	Normal	2014-04-07	---	---	---	---	---	---	---	---	---	---	---	---	---	---	---	---	---			---	---	---	---	---	---	---
857	81	64	0	2	2012-11-06 13:25:23	2013-04-09 17:02:24	TRUE	2013-04-09 17:02:24	19.0441356 72.848653 0.0 748.0	yes	---	84.4	10.07	---	Normal	Normal	86.2	11.225	---	Normal	Normal	Normal	2013-03-12	---	---	---	---	---	---	---	---	---	---	---	---	---	---	---	---	---		15	---	---	---	---	---	---	---
858	98	274	0	1	2013-04-23 15:18:54	2014-04-15 13:26:22	FALSE			other	---	51.2	3.15	---	Normal	Normal	70.3	6.995	laying	Normal	Normal	Normal	2014-04-10	---	---	---	---	1	---	---	---	1	1	1	1	1	1	1	---	---	9833098085		---	---	---	---	1	1	1
859	169	32	0	2	2013-11-18 14:03:38	2013-12-17 17:53:06	FALSE			noservice	---	78.3	9.308	laying	Normal	Normal	79	8.98	laying	Normal	Normal	Normal	2013-12-09	---	---	---	---	---	---	---	---	---	---	---	---	---	---	---	---	---			---	---	---	---	---	---	---
860	93	126	0	2	2013-04-17 11:56:23	2014-04-17 18:04:04	FALSE		19.046567790543552 72.85592776995405 -57.0 10.0	yes	---	70.9	8.835	laying	Normal	Normal	85.7	10.365	standing	Normal	Normal	Normal	2014-04-16	---	---	---	---	---	---	---	---	---	---	---	---	---	---	---	---	---	9821677119		---	---	---	---	---	---	---
861	61	258	0	2	2013-02-25 13:25:00	2014-04-17 17:48:38	FALSE			noservice	---	66	7.14	laying	Normal	Normal	80	10.495	laying	Normal	Normal	Normal	2014-04-10	---	---	---	---	---	---	---	---	---	---	---	---	---	---	---	---	---			---	---	---	---	---	---	---
862	34	298	0	2	2012-11-19 15:53:30	2013-02-22 15:59:58	TRUE	2013-02-22 15:59:58		noopenarea	---	86	12.665	---	Normal	Normal	---	---	---	---	---	Normal	---	---	---	---	---	---	---	---	---	---	---	---	---	---	---	---	---	---			---	---	---	---	---	---	---
863	152	72	0	2	2012-07-10 17:04:53	2012-10-17 16:03:35	TRUE	2012-10-17 16:03:35	---	---	---	63.6	5.9	---	Normal	Normal	---	---	---	---	---	Normal	---	---	---	---	---	---	---	---	---	---	---	---	---	---	---	---	---	---			---	---	---	---	---	---	---
864	111	241	0	2	2013-06-04 14:00:59	2014-04-27 00:14:41	FALSE		19.04672156979223 72.85793768258274 -55.0 10.0	yes	---	65	7.305	---	Normal	Normal	80.2	10.54	laying	Normal	Normal	Normal	2014-04-25	---	---	---	---	---	---	---	---	---	---	---	---	---	---	---	---	---	8108232590		---	---	---	---	---	---	---
865	37	152	0	2	2012-07-09 12:10:14	2013-05-08 10:09:40	TRUE	2013-05-08 10:09:40		noopenarea	---	79	9.775	---	Normal	Normal	87.4	11.5	---	Normal	Normal	Normal	2013-04-16	---	---	---	---	---	---	---	---	---	---	---	---	---	---	---	---	---			---	---	---	---	---	---	---
866	120	75	0	1	2014-03-03 14:16:34	2014-04-26 15:20:10	FALSE			noopenarea	---	88.2	13.475	standing	Normal	Normal	90.7	13.39	standing	Normal	Normal	Normal	2014-04-17	---	---	---	---	---	---	---	---	---	---	---	---	---	---	---	---	---			---	---	---	---	---	---	---
867	39	81	0	2	2012-07-09 17:04:48	2013-01-25 15:22:08	TRUE	2013-01-25 15:22:08	---	---	---	49.5	2.91	---	Normal	Normal	65.5	6.39	---	Normal	Normal	Normal	2013-01-08	---	---	---	---	1	---	---	---	1	1	1	1	1	1	1	---	---			---	---	---	---	1	1	1
868	172	264	0	1	2012-07-06 14:11:14	2013-12-16 21:30:26	FALSE			noopenarea	---	77	8.91	---	Normal	Normal	95.7	13.19	standing	Normal	Normal	Normal	2013-12-10	1	1	1	---	1	1	---	1	1	1	1	1	1	1	1	1	1			---	---	---	---	1	1	1
869	35	150	0	1	2012-07-16 14:36:30	2012-11-01 13:56:42	TRUE	2012-11-01 13:56:42	---	---	---	84	9.75	---	Normal	Normal	89	10	---	MAM	MAM	MAM	---	---	---	---	---	---	---	---	---	---	---	---	---	---	---	---	---	---			---	---	---	---	---	---	---
870	44	39	0	1	2013-09-23 11:55:08	2014-03-03 16:53:15	FALSE			noopenarea	---	52	3.08	laying	MAM	MAM	60	5.75	laying	Normal	Normal	Normal	2014-03-03	---	---	---	---	1	---	---	---	1	1	1	1	1	1	1	---	---			---	---	---	---	1	1	1
871	174	146	0	2	2012-07-09 12:10:31	2012-12-14 16:59:09	TRUE	2012-12-14 16:59:09	---	---	---	81.4	10.94	---	Normal	Normal	82.5	11.54	---	Normal	Normal	Normal	2012-11-19	---	---	---	---	---	---	---	---	---	---	---	---	---	---	---	---	---			---	---	---	---	---	---	---
872	29	153	0	2	2013-04-26 15:52:08	2014-02-25 23:31:18	TRUE	2014-02-25 23:31:18	19.035964746654773 72.85285311918935 -67.0 5.0	yes	---	80	9.06	---	Normal	Normal	80.5	9.31	---	Normal	Normal	Normal	2014-02-20	---	---	---	---	---	---	---	---	---	---	---	---	---	---	---	---	---	9594125978		---	---	---	---	---	---	---
873	155	151	0	2	2012-05-02 11:44:28	2013-01-10 13:14:52	TRUE	2013-01-10 13:14:52	---	noopenarea	---	65.5	6.265	---	MAM	MAM	---	---	---	---	---	MAM	---	---	---	---	---	---	---	---	---	---	---	---	---	---	---	---	---	---	---	---	---	---	---	---	---	---	---
874	101	275	0	2	2013-05-06 14:36:11	2014-04-28 11:14:05	FALSE		19.047178704387328 72.85764407086245 -57.0 20.0	yes	---	83	10.725	---	Normal	Normal	89.7	12.12	standing	Normal	Normal	Normal	2014-04-22	---	---	---	---	---	---	---	---	---	---	---	---	---	---	---	---	---	7498420505		---	---	---	---	---	---	---
875	120	144	0	2	2013-05-02 12:43:38	2014-04-27 15:55:39	FALSE		19.049991461187336 72.86165754252764 -55.0 25.0	yes	---	69	6.92	---	MAM	MAM	78.2	9.63	laying	Normal	Normal	Normal	2014-04-18	---	---	---	---	---	---	---	---	---	---	---	---	---	---	---	---	---	9833736787		---	---	---	---	---	---	---
876	166	122	A	1	2012-07-14 11:04:44	2012-10-29 15:35:27	TRUE	2012-10-29 15:35:27	---	---	---	73	7.5	---	Normal	Normal	---	---	---	---	---	Normal	---	---	---	---	---	---	---	---	---	---	---	---	---	---	---	---	---	---			---	---	---	---	---	---	---
877	84	4	0	2	2013-04-12 16:54:23	2013-08-30 22:56:58	TRUE	2013-08-30 22:56:58		other	---	87	11.37	---	Normal	Normal	---	---	---	---	---	Normal	2013-08-12	---	---	---	---	---	---	---	---	---	---	---	---	---	---	---	---	---		15	---	---	---	---	---	---	---
878	74	297	0	1	2012-08-13 05:53:30	2014-04-30 20:42:21	FALSE		19.0427256 72.8496787 0.0 667.0	yes	---	71.1	7.825	laying	Normal	Normal	90.7	13.415	standing	Normal	Normal	Normal	2014-04-12	---	---	---	---	---	---	---	---	---	---	---	---	---	---	---	---	---	9892460290	15	---	---	---	---	---	---	---
879	111	209	0	1	2013-06-04 13:04:53	2014-04-27 00:06:59	FALSE		19.046531808388114 72.85797042320837 -53.0 15.0	yes	---	72.5	7.98	---	Normal	Normal	75.6	9.54	laying	Normal	Normal	Normal	2014-04-27	---	---	---	---	---	---	---	---	---	---	---	---	---	---	---	---	---	9920407710		---	---	---	---	---	---	---
880	81	116	A	1	2012-11-08 12:11:24	2013-11-25 16:27:14	TRUE	2013-11-25 16:27:14	19.043928508847074 72.8491786524898 -55.0 40.0	yes	---	85.4	11	---	Normal	Normal	95.1	13.885	standing	Normal	Normal	Normal	2013-11-25	---	---	---	---	---	---	---	---	---	---	---	---	---	---	---	---	---	9892970206	14.5	---	---	---	---	---	---	---
881	78	135	0	1	2013-11-20 15:19:47	2014-03-06 14:42:47	FALSE			noservice	---	53.5	3.16	laying	SAM	SAM	62.2	5.975	laying	Normal	Normal	Normal	2014-02-20	---	---	---	---	1	---	---	---	1	1	1	1	1	1	1	---	---			---	---	---	---	1	1	1
882	34	255	0	1	2014-01-22 13:03:06	2014-04-28 17:40:41	FALSE				---	61.5	5.795	laying	Normal	Normal	65.5	6.395	laying	Normal	Normal	Normal	2014-04-22	---	---	---	---	---	---	---	---	---	---	---	---	---	---	---	---	---	9987455834		---	---	---	---	---	---	---
883	36	171	A	1	2012-07-25 13:47:51	2013-01-28 16:29:27	TRUE	2013-01-28 16:29:27	---	---	---	70.4	7.1	---	Normal	Normal	74	7.755	---	Normal	Normal	Normal	2012-12-07	---	---	---	---	---	---	---	---	---	---	---	---	---	---	---	---	---			---	---	---	---	---	---	---
884	36	171	A	1	2012-08-10 11:56:29	2014-02-19 15:30:06	FALSE				---	70.4	7.1	---	Normal	Normal	83.2	9.58	standing	Normal	Normal	Normal	2014-02-19	1	1	1	---	1	1	---	1	1	1	1	1	1	1	1	1	1			---	---	---	---	1	1	1
885	102	48	0	1	2014-04-07 14:05:40	2014-04-07 14:07:18	FALSE			noopenarea	2.3	49	2.71	laying	Normal	Normal	---	---	---	---	---	Normal	---	---	---	---	---	---	---	---	---	---	---	---	---	---	---	---	---	---	9324647187	---	---	---	---	---	---	---	---
886	78	53	A	1	2012-11-09 15:39:10	2013-12-23 13:07:31	FALSE			noopenarea	---	69	7.13	---	Normal	Normal	79	9	laying	Normal	Normal	Normal	2013-12-16	---	---	---	---	---	---	---	---	---	---	---	---	---	---	---	---	---	9821565613	15	---	---	---	---	---	---	---
887	161	161	0	1	2012-07-16 16:34:32	2013-09-23 16:12:23	TRUE	2013-09-23 16:12:23		noservice	---	53	3.58	---	Normal	Normal	70.5	8.5	---	Normal	Normal	Normal	2013-09-11	---	---	---	---	---	---	---	---	---	---	---	---	---	---	---	---	---			---	---	---	---	---	---	---
888	161	161	0	1	2012-07-09 16:38:31	2012-10-25 15:08:26	TRUE	2012-10-25 15:08:26	---	---	---	53	3.58	---	Normal	Normal	---	---	---	---	---	Normal	---	---	---	---	---	---	---	---	---	---	---	---	---	---	---	---	---	---			---	---	---	---	---	---	---
889	69	135	A	1	2012-11-01 11:44:25	2013-10-14 18:12:27	TRUE	2013-10-14 18:12:27		noopenarea	---	75.7	8.47	---	Normal	Normal	79.2	9.43	---	Normal	Normal	Normal	2013-10-14	---	---	---	---	---	---	---	---	---	---	---	---	---	---	---	---	---	8097664296	13	---	---	---	---	---	---	---
890	54	63	0	1	2012-07-14 11:42:51	2013-12-18 10:08:35	FALSE		---	---	---	63.4	6	---	Normal	Normal	81	9.375	laying	Normal	Normal	Normal	2013-12-17	1	---	---	---	1	---	---	---	1	1	1	1	1	1	1	1	---			---	---	---	---	1	1	1
891	81	117	0	1	2012-11-08 11:57:08	2014-04-16 17:34:18	FALSE		19.0427836 72.8497904 0.0 731.0	yes	---	57.3	4.25	---	MAM	MAM	76.9	8.295	laying	Normal	Normal	Normal	2014-04-12	---	---	---	---	1	---	---	---	1	---	---	1	1	---	---	---	---	9967509006	11	---	---	---	---	1	1	---
892	81	116	A	1	2013-07-10 13:50:17	2014-04-17 16:46:03	FALSE			yes	---	62.2	6.355	---	Normal	Normal	71.9	8.345	laying	Normal	Normal	Normal	2014-04-12	---	---	---	---	1	---	---	---	1	1	0	1	1	1	0	---	---	9892970206	---	---	---	---	---	1	1	1
893	73	287	0	1	2013-06-18 13:14:15	2014-04-15 16:47:46	FALSE			noopenarea	---	80.1	8.16	---	MAM	MAM	85.7	9.5	standing	Normal	Normal	Normal	2014-04-09	1	1	1	0	1	1	---	1	1	1	1	1	1	1	1	1	1		13	---	---	---	---	1	1	1
894	161	21	0	1	2014-01-27 12:18:42	2014-04-25 12:44:12	FALSE			noservice	3.8	52	3.755	laying	Normal	Normal	---	---	---	---	---	Normal	---	---	---	---	---	---	---	---	---	---	---	---	---	---	---	---	---	---		---	---	---	---	---	---	---	---
895	107	243	0	1	2013-04-10 13:32:30	2014-03-11 13:10:48	FALSE		19.046383252867976 72.85921581540512 -31.0 15.0	yes	---	80	9.41	---	Normal	Normal	82.9	11.32	standing	Normal	Normal	Normal	2014-03-11	---	---	---	---	---	---	---	---	---	---	---	---	---	---	---	---	---	9987136609		---	---	---	---	---	---	---
896	68	182	0	1	2013-12-26 16:40:50	2014-01-24 00:01:05	FALSE			noservice	---	68.5	7.195	laying	Normal	Normal	---	---	---	---	---	Normal	---	---	---	---	---	---	---	---	---	---	---	---	---	---	---	---	---	---	9867154251		---	---	---	---	---	---	---
897	74	81	0	2	2013-01-11 11:40:33	2014-02-21 15:35:42	TRUE	2014-02-21 15:35:42		noopenarea	---	64.5	6.3	---	Normal	Normal	71.5	7.495	---	MAM	MAM	MAM	2013-12-12	0	---	---	---	1	---	---	---	1	1	0	1	1	1	0	0	---		12.5	---	---	---	---	1	1	1
898	53	57	0	2	2014-02-03 13:44:38	2014-02-03 13:44:38	FALSE		19.0370003 72.8542949 0.0 842.0	yes	---	61	6.9	laying	Normal	Normal	---	---	---	---	---	Normal	---	---	---	---	---	---	---	---	---	---	---	---	---	---	---	---	---	---			---	---	---	---	---	---	---
899	56	51	0	1	2013-03-22 15:51:47	2014-02-28 12:28:13	TRUE	2014-02-28 12:28:13		noservice	---	68.7	7.4	---	Normal	Normal	72	9.08	laying	Normal	Normal	Normal	2013-12-19	---	---	---	---	---	---	---	---	---	---	---	---	---	---	---	---	---			---	---	---	---	---	---	---
900	162	107	0	2	2013-11-12 15:11:31	2014-04-23 16:41:11	FALSE			noservice	---	84.7	9.655	standing	MAM	MAM	90.7	10.955	standing	MAM	MAM	MAM	2014-04-22	---	---	---	---	---	---	---	---	---	---	---	---	---	---	---	---	---			---	---	---	---	---	---	---
901	162	135	0	2	2012-07-05 14:51:44	2013-09-26 16:46:13	TRUE	2013-09-26 16:46:13		noservice	---	67.9	6.835	---	Normal	Normal	76.5	9.43	---	Normal	Normal	Normal	2013-09-17	---	---	---	---	---	---	---	---	---	---	---	---	---	---	---	---	---			---	---	---	---	---	---	---
902	24	12	0	2	2013-04-02 20:04:43	2014-04-07 17:43:58	FALSE			noservice	---	75.5	8.59	---	Normal	Normal	83.9	10.68	standing	Normal	Normal	Normal	2014-04-02	---	---	---	---	---	---	---	---	---	---	---	---	---	---	---	---	---	8080517788		---	---	---	---	---	---	---
903	59	88	A	1	2013-08-24 15:50:31	2014-03-04 16:14:57	FALSE		19.0442282 72.8560442 0.0 843.0	yes	---	78	8.265	laying	Normal	Normal	79	7.99	laying	MAM	MAM	MAM	2014-01-03	1	1	1	---	1	1	---	1	1	1	1	1	1	1	1	1	1			---	---	---	---	1	1	1
904	61	83	0	1	2012-06-27 12:43:24	2013-01-14 14:27:50	TRUE	2013-01-14 14:27:50	---	---	---	81.2	8.9	---	Normal	Normal	---	---	---	---	---	Normal	---	---	---	---	---	---	---	---	---	---	---	---	---	---	---	---	---	---	---	---	---	---	---	---	---	---	---
905	104	188	0	1	2014-02-14 17:26:39	2014-04-16 15:22:50	FALSE			noservice	---	81.5	9.32	laying	Normal	Normal	83	9.535	laying	Normal	Normal	Normal	2014-04-16	---	---	---	---	---	---	---	---	---	---	---	---	---	---	---	---	---	9004400570		---	---	---	---	---	---	---
906	47	247	0	1	2012-07-09 12:50:10	2013-12-03 14:55:09	TRUE	2013-12-03 14:55:09	---	---	---	79.3	9.6	---	Normal	Normal	94.8	13.98	standing	Normal	Normal	Normal	2013-11-11	---	---	---	---	---	---	---	---	---	---	---	---	---	---	---	---	---			---	---	---	---	---	---	---
907	36	173	A	1	2014-01-28 17:05:28	2014-04-21 15:45:58	FALSE			other	2.704	53.4	4.26	laying	Normal	Normal	---	---	---	---	---	Normal	2014-04-10	---	---	---	---	1	---	---	---	---	---	---	1	---	---	---	---	---	8655328145	---	---	---	---	---	1	---	---
908	106	30	0	1	2013-04-16 13:59:34	2014-03-22 10:23:43	FALSE		19.04636629765885 72.85805878006379 -50.0 15.0	yes	---	70.6	7.125	laying	Normal	Normal	71	9.51	laying	Normal	Normal	Normal	2014-03-14	---	---	---	---	---	---	---	---	---	---	---	---	---	---	---	---	---	9167935955		---	---	---	---	---	---	---
909	34	99	0	1	2012-11-19 10:26:42	2013-08-29 11:30:32	TRUE	2013-08-29 11:30:32		noservice	---	76	9.37	---	Normal	Normal	79.3	12.42	---	Normal	Normal	Normal	2013-08-23	---	---	---	---	---	---	---	---	---	---	---	---	---	---	---	---	---			---	---	---	---	---	---	---
910	152	242	0	1	2012-07-11 16:04:48	2013-01-18 12:52:48	TRUE	2013-01-18 12:52:48	---	---	---	64	6.185	---	Normal	Normal	---	---	---	---	---	Normal	---	---	---	---	---	---	---	---	---	---	---	---	---	---	---	---	---	---			---	---	---	---	---	---	---
911	120	235	0	1	2013-05-06 13:12:46	2014-04-28 17:33:27	FALSE			noservice	---	82	10.795	---	Normal	Normal	87.7	15	standing	Normal	Normal	Normal	2014-04-18	---	---	---	---	---	---	---	---	---	---	---	---	---	---	---	---	---	9869044232		---	---	---	---	---	---	---
912	37	95	0	1	2012-07-09 11:17:30	2014-04-29 17:18:10	FALSE			noopenarea	---	57.8	4.62	---	Normal	Normal	76.3	8.5	laying	Normal	Normal	Normal	2014-04-22	---	---	---	---	---	---	---	---	---	---	---	---	---	---	---	---	---			---	---	---	---	---	---	---
913	104	188	0	1	2014-02-06 17:45:08	2014-02-06 17:45:08	FALSE			noservice	---	81.5	9.32	laying	Normal	Normal	---	---	---	---	---	Normal	---	---	---	---	---	---	---	---	---	---	---	---	---	---	---	---	---	---	9004400570		---	---	---	---	---	---	---
914	49	146	0	2	2012-07-12 16:31:57	2012-11-19 12:48:19	TRUE	2012-11-19 12:48:19	---	---	---	95.2	14.5	---	Normal	Normal	88.2	13.67	---	Normal	Normal	Normal	---	---	---	---	---	---	---	---	---	---	---	---	---	---	---	---	---	---			---	---	---	---	---	---	---
915	8	155	0	2	2014-04-12 12:26:20	2014-04-12 12:26:20	FALSE			noopenarea	---	96.7	12.385	standing	Normal	Normal	---	---	---	---	---	Normal	---	---	---	---	---	---	---	---	---	---	---	---	---	---	---	---	---	---	9865321454		---	---	---	---	---	---	---
916	61	221	0	1	2012-07-06 12:15:29	2013-08-30 11:10:48	TRUE	2013-08-30 11:10:48	---	---	---	74	8.175	---	Normal	Normal	76	9.7	---	Normal	Normal	Normal	2013-08-21	---	---	---	---	---	---	---	---	---	---	---	---	---	---	---	---	---	9819374927	13	---	---	---	---	---	---	---
917	74	235	A	1	2013-01-12 16:12:15	2014-05-01 22:22:17	FALSE			noopenarea	---	75.2	7.94	laying	Normal	Normal	82.7	9.57	standing	Normal	Normal	Normal	2014-04-11	1	1	---	---	1	1	---	1	1	1	1	1	1	1	1	1	1		12	---	---	---	---	1	1	1
918	103	257	0	1	2013-04-18 16:32:57	2014-04-29 15:19:09	FALSE			noopenarea	---	85.5	9.7	---	Normal	Normal	88.7	11.17	standing	Normal	Normal	Normal	2014-04-17	---	---	---	---	---	---	---	---	---	---	---	---	---	---	---	---	---	9892114209		---	---	---	---	---	---	---
919	151	128	0	1	2012-07-10 11:27:08	2013-12-03 17:08:59	TRUE	2013-12-03 17:08:59			---	75.7	8.565	---	Normal	Normal	83.6	11.03	standing	Normal	Normal	Normal	2013-11-20	---	---	---	---	---	---	---	---	---	---	---	---	---	---	---	---	---			---	---	---	---	---	---	---
920	84	170	A	1	2013-03-14 17:13:58	2013-12-13 12:15:39	FALSE			noservice	---	71	8.68	---	Normal	Normal	84.2	9.99	standing	Normal	Normal	Normal	2013-12-12	---	---	---	---	---	---	---	---	---	---	---	---	---	---	---	---	---		13.5	---	---	---	---	---	---	---
921	70	159	0	1	2013-03-20 16:38:23	2013-12-12 16:42:53	FALSE			noopenarea	---	63	7.375	---	Normal	Normal	74	8.94	laying	Normal	Normal	Normal	2013-12-11	---	---	---	---	---	---	---	---	---	---	---	---	---	---	---	---	---			---	---	---	---	---	---	---
922	39	62	0	1	2013-07-01 11:44:55	2014-04-12 17:07:32	TRUE	2014-04-12 17:07:32		noopenarea	---	87.5	10.95	---	Normal	Normal	92.4	12.015	standing	Normal	Normal	Normal	2014-04-12	---	---	---	---	---	---	---	---	---	---	---	---	---	---	---	---	---			---	---	---	---	---	---	---
923	159	106	0	1	2012-09-22 15:09:00	2013-10-25 10:01:12	TRUE	2013-10-25 10:01:12		noservice	---	68	7.975	---	Normal	Normal	76	9.7	---	Normal	Normal	Normal	2013-10-12	---	---	---	---	---	---	---	---	---	---	---	---	---	---	---	---	---			---	---	---	---	---	---	---
924	70	67	0	1	2012-10-12 17:37:52	2014-02-03 11:39:44	FALSE			noopenarea	---	77.2	7.88	---	MAM	MAM	88.7	10	standing	MAM	MAM	MAM	2014-01-24	---	---	---	---	---	---	---	---	---	---	---	---	---	---	---	---	---	9321447920	12.4	---	---	---	---	---	---	---
925	162	15	A	1	2013-10-14 16:24:10	2013-12-20 17:28:48	FALSE			noservice	---	68	6.73	laying	Normal	Normal	69	7.285	laying	Normal	Normal	Normal	2013-12-20	---	---	---	---	---	---	---	---	---	---	---	---	---	---	---	---	---			---	---	---	---	---	---	---
926	167	44	0	1	2012-07-05 14:44:56	2013-07-01 16:56:44	TRUE	2013-07-01 16:56:44			---	68	6.745	---	Normal	Normal	74	8.975	---	Normal	Normal	Normal	2013-06-19	---	---	---	---	---	---	---	---	---	---	---	---	---	---	---	---	---			---	---	---	---	---	---	---
927	1	149	0	1	2013-04-19 14:09:20	2014-02-21 16:23:28	TRUE	2014-02-21 16:22:49		noopenarea	---	79	7.89	laying	MAM	MAM	76	7.97	---	Normal	Normal	Normal	2014-02-18	---	---	---	---	---	---	---	---	---	---	---	---	---	---	---	---	---			---	---	---	---	---	---	---
928	8	167	0	1	2013-04-13 15:20:07	2013-08-22 10:05:05	TRUE	2013-08-22 10:05:05	19.035901509634456 72.85075454851521 -24.0 5.0	yes	---	84	10.155	---	Normal	Normal	85.5	10.84	---	Normal	Normal	Normal	2013-08-21	---	---	---	---	---	---	---	---	---	---	---	---	---	---	---	---	---	9220244155		---	---	---	---	---	---	---
929	159	125	0	1	2013-01-16 17:27:05	2013-12-20 17:26:56	FALSE			noservice	---	60	7.375	---	Normal	Normal	79	9.38	laying	Normal	Normal	Normal	2013-12-13	---	---	---	---	---	---	---	---	---	---	---	---	---	---	---	---	---			---	---	---	---	---	---	---
930	40	191	0	1	2012-07-14 15:33:05	2013-09-16 17:09:30	TRUE	2013-09-16 17:09:30	---	---	---	80	12.1	---	Normal	Normal	92.5	15.39	---	Normal	Normal	Normal	2013-09-10	---	---	---	---	---	---	---	---	---	---	---	---	---	---	---	---	---			---	---	---	---	---	---	---
931	36	188	0	1	2012-07-09 10:39:36	2012-09-26 16:11:41	TRUE	2012-09-26 16:11:41	---	---	---	81.8	8.845	---	Normal	Normal	---	---	---	---	---	Normal	---	---	---	---	---	---	---	---	---	---	---	---	---	---	---	---	---	---			---	---	---	---	---	---	---
932	41	165	0	1	2014-01-22 16:45:21	2014-03-12 16:30:00	FALSE				---	78.9	10.015	laying	Normal	Normal	80	9.35	laying	Normal	Normal	Normal	2014-03-12	---	---	---	---	---	---	---	---	---	---	---	---	---	---	---	---	---			---	---	---	---	---	---	---
933	61	107	0	2	2012-07-14 13:01:51	2014-04-12 16:27:31	FALSE		---	---	---	71.5	7.9	---	Normal	Normal	82.5	10.05	---	Normal	Normal	Normal	2014-04-10	---	---	---	---	---	---	---	---	---	---	---	---	---	---	---	---	---	7666831810	13	---	---	---	---	---	---	---
934	6	87	0	2	2013-11-19 15:58:05	2014-04-15 17:25:42	FALSE				---	77.5	11.23	laying	Normal	Normal	79.5	12.03	laying	Normal	Normal	Normal	2014-04-10	---	---	---	---	---	---	---	---	---	---	---	---	---	---	---	---	---			---	---	---	---	---	---	---
935	154	47	A	1	2013-02-20 17:44:37	2014-02-25 15:18:21	FALSE			noopenarea	---	73	9.385	---	Normal	Normal	83.9	9.9	standing	Normal	Normal	Normal	2014-02-25	---	---	---	---	---	---	---	---	---	---	---	---	---	---	---	---	---			---	---	---	---	---	---	---
936	85	57	0	1	2013-01-18 12:15:07	2013-12-26 16:19:42	FALSE				---	63.9	5.82	---	Normal	Normal	68.3	7.8	---	Normal	Normal	Normal	2013-12-11	---	---	---	---	---	---	---	---	---	---	---	---	---	---	---	---	---		13	---	---	---	---	---	---	---
937	31	397	0	1	2013-09-24 15:49:59	2014-04-17 10:59:30	FALSE			noopenarea	---	64	6.805	laying	Normal	Normal	73.5	7.89	laying	Normal	Normal	Normal	2014-04-12	---	---	---	---	---	---	---	---	---	---	---	---	---	---	---	---	---			---	---	---	---	---	---	---
938	160	60	A	1	2012-07-09 11:13:07	2012-11-01 17:26:12	TRUE	2012-11-01 17:26:12	---	---	---	78.5	9.375	---	Normal	Normal	---	---	---	---	---	Normal	---	---	---	---	---	---	---	---	---	---	---	---	---	---	---	---	---	---			---	---	---	---	---	---	---
939	71	169	0	1	2012-10-30 14:53:09	2013-12-27 15:08:22	FALSE			noopenarea	---	74.1	7.655	---	Normal	Normal	84.9	9.92	standing	Normal	Normal	Normal	2013-12-16	---	---	---	---	---	---	---	---	---	---	---	---	---	---	---	---	---	9892286843	12.5	---	---	---	---	---	---	---
940	37	226	0	1	2012-12-06 16:18:02	2013-02-22 16:31:38	TRUE	2013-02-22 16:31:38		noservice	---	69.9	8.05	---	Normal	Normal	---	---	---	---	---	Normal	---	---	---	---	---	---	---	---	---	---	---	---	---	---	---	---	---	---			---	---	---	---	---	---	---
941	46	108	0	1	2012-07-06 14:41:16	2012-10-22 17:07:00	TRUE	2012-10-22 17:07:00	---	---	---	82.5	13.79	---	Normal	Normal	---	---	---	---	---	Normal	---	---	---	---	---	---	---	---	---	---	---	---	---	---	---	---	---	---			---	---	---	---	---	---	---
942	54	250	0	1	2012-11-06 17:07:53	2014-04-30 17:21:37	FALSE			noservice	---	52.7	3.705	---	Normal	Normal	69.5	6.38	laying	MAM	MAM	MAM	2013-12-18	1	---	---	---	1	---	---	---	1	1	1	1	1	1	1	1	---			---	---	---	---	1	1	1
943	77	112	0	1	2012-11-02 16:06:27	2013-12-16 21:05:11	FALSE			noopenarea	---	70.9	7.545	---	Normal	Normal	83	9.225	laying	Normal	Normal	Normal	2013-12-16	---	---	---	---	---	---	---	---	---	---	---	---	---	---	---	---	---	8652701786	13.5	---	---	---	---	---	---	---
944	7	86	0	1	2013-12-11 14:55:30	2014-04-25 15:06:24	FALSE			noopenarea	0.96	47	2.68	laying	Normal	Normal	61	4.9	laying	MAM	MAM	MAM	2014-04-08	---	---	---	---	---	---	---	---	---	---	---	---	---	---	---	---	---		---	---	---	---	---	---	---	---
945	162	183	0	1	2012-07-09 11:34:33	2012-12-20 17:17:00	TRUE	2012-12-20 17:17:00	---	---	---	83.9	9.98	---	Normal	Normal	---	---	---	---	---	Normal	---	---	---	---	---	---	---	---	---	---	---	---	---	---	---	---	---	---			---	---	---	---	---	---	---
946	167	151	0	1	2012-12-10 14:58:58	2013-04-12 17:42:06	TRUE	2013-04-12 17:42:06		noservice	---	76.3	8.71	---	Normal	Normal	78.5	8.795	---	Normal	Normal	Normal	2013-03-14	1	1	0	---	1	1	1	1	1	1	1	1	1	1	1	1	1			0	---	---	---	1	1	1
947	52	109	0	2	2013-01-02 15:16:51	2013-12-12 17:49:27	FALSE			noservice	---	55	4.9	---	Normal	Normal	69	7.615	laying	Normal	Normal	Normal	2013-12-12	---	---	---	---	1	---	---	---	1	1	0	1	1	1	0	---	---			---	---	---	---	1	1	1
948	53	111	0	1	2013-04-10 16:12:55	2013-12-10 15:34:03	FALSE			noservice	2.02	53	3.74	---	Normal	Normal	67.05	6.74	laying	Normal	Normal	Normal	2013-12-10	---	---	---	---	1	---	---	---	---	---	---	1	---	---	---	---	---	9819870816	---	---	---	---	---	1	---	---
949	76	999	A	1	2013-12-12 10:13:16	2014-05-02 16:52:44	FALSE			noservice	---	65	6.5	laying	Normal	Normal	---	---	---	---	---	Normal	2014-04-17	---	---	---	---	---	---	---	---	---	---	---	---	---	---	---	---	---			---	---	---	---	---	---	---
950	167	111	0	1	2012-10-15 12:51:11	2013-08-24 12:16:59	TRUE	2013-08-24 12:16:59		noopenarea	---	70	6.78	---	MAM	MAM	76	9.44	---	Normal	Normal	Normal	2013-08-23	1	---	---	---	1	---	---	---	1	1	1	1	1	1	1	0	---			---	---	---	---	1	1	1
951	36	187	0	2	2012-07-06 14:25:56	2012-11-01 14:47:37	TRUE	2012-11-01 14:47:37	---	---	---	85.2	11.69	---	Normal	Normal	---	---	---	---	---	Normal	---	---	---	---	---	---	---	---	---	---	---	---	---	---	---	---	---	---			---	---	---	---	---	---	---
952	1	169	0	2	2013-04-19 15:46:56	2014-04-21 18:00:50	FALSE			noservice	---	73.7	9.59	---	Normal	Normal	80.7	10.95	standing	Normal	Normal	Normal	2014-04-18	---	---	---	---	---	---	---	---	---	---	---	---	---	---	---	---	---	9324314896		---	---	---	---	---	---	---
953	62	34	0	2	2012-07-16 16:01:04	2013-01-14 15:07:45	TRUE	2013-01-14 15:07:45	---	---	---	78.6	8.995	---	Normal	Normal	---	---	---	---	---	Normal	---	---	---	---	---	---	---	---	---	---	---	---	---	---	---	---	---	---		13	---	---	---	---	---	---	---
954	80	12	0	1	2013-08-20 12:29:34	2013-12-23 15:48:48	FALSE		19.04487134321199 72.84931052454901 -55.0 25.0	yes	---	80.2	10.325	standing	Normal	Normal	82.7	11	standing	Normal	Normal	Normal	2013-12-23	---	---	---	---	---	---	---	---	---	---	---	---	---	---	---	---	---			---	---	---	---	---	---	---
955	152	57	0	2	2013-12-31 15:50:27	2013-12-31 15:50:27	FALSE			noopenarea	---	75.4	8.38	laying	Normal	Normal	---	---	---	---	---	Normal	---	---	---	---	---	---	---	---	---	---	---	---	---	---	---	---	---	---			---	---	---	---	---	---	---
956	166	128	A	2	2013-01-17 12:39:48	2013-12-31 17:43:45	FALSE			noservice	---	83	8.725	---	MAM	MAM	91.5	11.475	standing	Normal	Normal	Normal	2013-12-28	---	---	---	---	---	---	---	---	---	---	---	---	---	---	---	---	---			---	---	---	---	---	---	---
957	78	999	0	2	2013-02-28 14:43:37	2013-12-13 22:06:20	FALSE			noservice	---	76	8.195	---	MAM	MAM	82.2	9.975	standing	Normal	Normal	Normal	2013-12-13	1	1	0	---	1	1	---	1	1	1	1	1	1	1	1	1	1			0	---	---	---	1	1	1
958	63	98	A	1	2012-10-27 12:38:13	2014-04-30 17:27:17	FALSE			noservice	---	68	7.2	laying	Normal	Normal	86.2	8.92	standing	MAM	MAM	MAM	2014-04-23	1	1	---	---	1	0	---	0	1	1	1	1	1	1	1	1	1			---	---	---	---	1	1	1
959	95	14	A	2	2013-04-18 14:38:32	2014-04-30 18:42:02	FALSE		19.0486784 72.8537894 0.0 738.0	yes	---	74.6	7.875	---	MAM	MAM	81.4	9.745	standing	Normal	Normal	Normal	2014-04-25	---	---	---	---	---	---	---	---	---	---	---	---	---	---	---	---	---	9323797600		---	---	---	---	---	---	---
960	65	174	0	2	2012-10-26 13:13:30	2013-12-09 15:22:42	FALSE			noopenarea	---	85	9.37	---	MAM	MAM	88.9	10.95	standing	Normal	Normal	Normal	2013-12-09	---	---	---	---	---	---	---	---	---	---	---	---	---	---	---	---	---	9819304218	13.5	---	---	---	---	---	---	---
961	65	132	0	1	2012-10-26 11:47:07	2013-11-22 16:45:59	TRUE	2013-11-22 16:45:59		noopenarea	---	88.1	13.74	---	Normal	Normal	96.3	15.8	standing	Normal	Normal	Normal	2013-11-20	---	---	---	---	---	---	---	---	---	---	---	---	---	---	---	---	---	9967887547	16.5	---	---	---	---	---	---	---
962	56	11	0	1	2012-07-25 11:08:01	2014-04-16 17:51:17	FALSE			noservice	---	59.5	5.72	laying	Normal	Normal	85.4	11.475	laying	Normal	Normal	Normal	2014-04-15	---	---	---	---	---	---	---	---	---	---	---	---	---	---	---	---	---			---	---	---	---	---	---	---
963	44	220	0	2	2013-02-04 16:38:08	2013-12-13 15:37:22	TRUE	2013-12-13 15:37:22		noopenarea	---	80	9.79	---	Normal	Normal	91.7	11.48	standing	Normal	Normal	Normal	2013-11-19	1	1	0	---	1	1	---	1	1	1	1	1	1	1	1	1	1			---	---	---	---	1	1	1
964	106	60	0	2	2013-04-12 13:04:45	2013-11-14 10:20:59	TRUE	2013-11-14 10:20:59	19.046049428700908 72.85809582025415 -55.0 10.0	yes	---	90.3	10.58	---	MAM	MAM	93.7	12.285	standing	Normal	Normal	Normal	2013-11-11	0	0	0	0	1	0	---	0	0	1	0	1	1	0	0	0	0	8898285360		---	---	---	---	1	1	0
965	85	53	0	2	2013-07-11 17:04:20	2014-02-20 16:50:57	FALSE				---	73.5	8.725	---	Normal	Normal	85.7	10.07	standing	Normal	Normal	Normal	2014-02-20	---	---	---	---	---	---	---	---	---	---	---	---	---	---	---	---	---			---	---	---	---	---	---	---
966	85	46	A	2	2012-10-17 12:48:39	2013-12-04 07:38:09	TRUE	2013-12-04 07:38:09	19.038157639586625 72.8540357803577 -31.0 10.0	yes	---	72.4	6.428	---	SAM	SAM	74	8.73	---	Normal	Normal	Normal	2013-11-18	0	---	---	---	1	---	---	---	1	1	1	1	1	1	1	0	---	9322501349	12.5	---	---	---	---	1	1	1
967	159	108	0	2	2013-07-09 15:11:11	2013-12-16 10:00:04	FALSE			noservice	---	72	7.395	---	MAM	MAM	76	8.62	laying	Normal	Normal	Normal	2013-12-13	---	---	---	---	---	---	---	---	---	---	---	---	---	---	---	---	---			---	---	---	---	---	---	---
968	4	142	0	2	2013-04-13 16:23:00	2013-10-30 10:42:03	TRUE	2013-10-30 10:42:03	19.0403117 72.849845 0.0 1144.0	yes	---	87.3	12.22	---	Normal	Normal	85.7	12.65	standing	Normal	Normal	Normal	2013-10-14	---	---	---	---	---	---	---	---	---	---	---	---	---	---	---	---	---	9768873301		---	---	---	---	---	---	---
969	44	85	0	2	2013-04-17 15:19:29	2014-03-03 16:55:41	FALSE			noservice	---	65	8.44	laying	Normal	Normal	81	11.56	laying	Normal	Normal	Normal	2014-03-03	---	---	---	---	---	---	---	---	---	---	---	---	---	---	---	---	---			---	---	---	---	---	---	---
970	69	75	0	2	2012-10-05 12:58:37	2013-01-16 11:01:46	TRUE	2013-01-16 11:01:46		noservice	---	73.3	9.3	---	Normal	Normal	---	---	---	---	---	Normal	---	---	---	---	---	---	---	---	---	---	---	---	---	---	---	---	---	---	9322611306	14.5	---	---	---	---	---	---	---
971	49	77	0	2	2012-11-08 11:27:47	2012-11-20 16:58:58	TRUE	2012-11-20 16:58:58		noopenarea	---	57	4.52	---	Normal	Normal	63	5.74	---	MAM	MAM	MAM	---	---	---	---	---	---	---	---	---	---	---	---	---	---	---	---	---	---			---	---	---	---	---	---	---
972	49	77	0	2	2012-10-27 16:03:10	2013-02-15 17:30:23	TRUE	2013-02-15 17:30:23		noopenarea	---	57	4.52	---	Normal	Normal	63	5.74	---	MAM	MAM	MAM	---	---	---	---	---	---	---	---	---	---	---	---	---	---	---	---	---	---	9022458903		---	---	---	---	---	---	---
973	73	97	0	2	2013-10-24 17:53:43	2014-04-15 15:58:00	FALSE			noopenarea	---	72	7.84	laying	Normal	Normal	72.3	7.9	laying	Normal	Normal	Normal	2014-04-10	---	---	---	---	---	---	---	---	---	---	---	---	---	---	---	---	---		11	---	---	---	---	---	---	---
974	54	999	0	2	2012-08-11 15:45:23	2013-04-24 13:40:07	TRUE	2013-04-24 13:40:07	---	---	---	63	6.7	---	Normal	Normal	70	7.8	---	Normal	Normal	Normal	2012-11-07	---	---	---	---	---	---	---	---	---	---	---	---	---	---	---	---	---			---	---	---	---	---	---	---
975	30	73	0	1	2013-05-13 13:28:51	2014-04-16 16:18:38	FALSE		19.037647053375903 72.85178360784761 -63.0 5.0	yes	---	71.4	7.03	---	MAM	MAM	79	8.765	laying	Normal	Normal	Normal	2014-04-02	1	1	---	---	1	1	---	1	1	1	1	1	1	1	1	1	1	9892472758		---	---	---	---	1	1	1
976	161	124	0	1	2013-05-10 14:15:55	2014-04-29 12:42:44	FALSE			noservice	---	46	4.76	---	Normal	Normal	60	7	laying	Normal	Normal	Normal	2014-04-23	---	---	---	---	1	---	---	---	1	1	0	1	1	1	0	---	---			---	---	---	---	1	1	1
977	80	194	0	2	2012-12-06 15:01:17	2013-09-03 16:47:58	TRUE	2013-09-03 16:47:58	19.0441647 72.848652 0.0 742.0	yes	---	81	10.3	---	Normal	Normal	88.5	11.03	---	Normal	Normal	Normal	2013-08-21	---	---	---	---	---	---	---	---	---	---	---	---	---	---	---	---	---		13.5	---	---	---	---	---	---	---
978	81	30	0	2	2014-01-31 16:55:50	2014-04-25 12:04:13	FALSE			noopenarea	---	61	5	laying	MAM	MAM	---	---	---	---	---	MAM	---	---	---	---	---	---	---	---	---	---	---	---	---	---	---	---	---	---			---	---	---	---	---	---	---
979	54	18	0	2	2013-04-16 14:04:56	2013-12-17 10:59:21	FALSE			noservice	2.1	45.5	2.24	---	Normal	Normal	67	6.62	laying	Normal	Normal	Normal	2013-12-16	---	---	---	---	0	---	---	---	---	---	---	0	---	---	---	---	---		---	---	---	---	---	0	---	---
980	55	122	0	2	2012-07-14 16:24:10	2012-07-16 16:46:16	TRUE	2012-07-16 16:46:16	---	---	---	88.5	13	---	Normal	Normal	---	---	---	---	---	Normal	---	---	---	---	---	---	---	---	---	---	---	---	---	---	---	---	---	---			---	---	---	---	---	---	---
981	56	166	0	2	2012-10-13 16:06:46	2013-09-03 15:47:42	TRUE	2013-09-03 15:47:42		noservice	---	45.5	2.34	---	Normal	Normal	59.8	5.46	---	Normal	Normal	Normal	2013-08-21	---	---	---	---	---	---	---	---	---	---	---	---	---	---	---	---	---			---	---	---	---	---	---	---
982	81	190	0	2	2014-01-31 16:41:47	2014-01-31 16:41:47	FALSE			noopenarea	---	75.5	9.11	laying	Normal	Normal	---	---	---	---	---	Normal	---	---	---	---	---	---	---	---	---	---	---	---	---	---	---	---	---	---			---	---	---	---	---	---	---
983	52	53	0	2	2013-03-20 16:55:21	2013-12-20 15:34:52	TRUE	2013-12-20 15:34:52		noservice	---	69.5	7.75	---	Normal	Normal	71.5	6.845	---	SAM	SAM	SAM	2013-12-12	---	---	---	---	---	---	---	---	---	---	---	---	---	---	---	---	---			---	---	---	---	---	---	---
984	1	105	A	2	2013-04-19 12:35:18	2014-04-21 17:47:33	FALSE			noservice	---	64.5	5.84	---	MAM	MAM	65.2	7.61	---	Normal	Normal	Normal	2014-04-18	0	---	---	---	1	---	---	---	1	1	1	1	1	1	1	0	---			---	---	---	---	1	1	1
985	79	133	D	2	2013-01-12 16:43:50	2013-12-16 10:31:33	FALSE			noservice	---	83.5	11.4	---	Normal	Normal	83.7	12	standing	Normal	Normal	Normal	2013-12-13	---	---	---	---	---	---	---	---	---	---	---	---	---	---	---	---	---		15	---	---	---	---	---	---	---
986	80	125	A	2	2014-01-31 13:32:38	2014-01-31 13:32:38	FALSE			noservice	---	87	12.645	standing	Normal	Normal	---	---	---	---	---	Normal	---	---	---	---	---	---	---	---	---	---	---	---	---	---	---	---	---	---			---	---	---	---	---	---	---
987	80	163	0	2	2013-06-25 14:37:04	2013-12-12 11:27:08	FALSE			noservice	---	58.5	4.975	---	Normal	Normal	67.3	6.9	laying	Normal	Normal	Normal	2013-12-11	---	---	---	---	1	---	---	---	1	1	1	1	1	1	1	---	---		---	---	---	---	---	1	1	1
988	89	47	0	1	2012-11-24 03:46:38	2013-03-21 16:47:27	TRUE	2013-03-21 16:47:27		noopenarea	---	92.3	11.69	---	Normal	Normal	93	11.5	---	Normal	Normal	Normal	2013-03-18	---	---	---	---	---	---	---	---	---	---	---	---	---	---	---	---	---	8652510858		---	---	---	---	---	---	---
989	68	250	A	2	2013-02-19 15:26:13	2014-01-23 22:05:43	FALSE			noservice	---	75.2	10.29	laying	Normal	Normal	86	12.76	laying	Normal	Normal	Normal	2013-12-09	---	---	---	---	---	---	---	---	---	---	---	---	---	---	---	---	---	9321946164	15.2	---	---	---	---	---	---	---
990	74	4	0	2	2012-07-31 07:10:33	2014-04-30 17:18:30	FALSE		---	---	---	75.7	9.25	---	Normal	Normal	91.2	13.035	standing	Normal	Normal	Normal	2014-04-11	---	---	---	---	---	---	---	---	---	---	---	---	---	---	---	---	---	8097650135	14.8	---	---	---	---	---	---	---
991	5	130	A	2	2013-04-19 12:28:46	2014-04-09 16:13:01	FALSE		19.0379037496963 72.84977763084558 -63.0 5.0	yes	---	71.3	7.95	---	Normal	Normal	85.9	10.89	standing	Normal	Normal	Normal	2014-04-08	0	---	---	---	1	---	---	---	0	0	0	0	0	0	0	0	0	9224574472		---	---	---	---	0	0	0
992	68	173	0	2	2013-08-28 14:45:10	2014-01-01 16:44:21	FALSE			noservice	3.4	56.5	4.985	laying	Normal	Normal	64.7	6.9	laying	Normal	Normal	Normal	2013-12-10	---	---	---	---	1	---	---	---	1	1	1	1	1	1	1	---	---	9967395520	---	---	---	---	---	1	1	1
993	38	17	0	2	2012-07-09 14:22:38	2013-01-08 10:28:52	TRUE	2013-01-08 10:28:52	---	---	---	78	10	---	Normal	Normal	---	---	---	---	---	Normal	---	---	---	---	---	---	---	---	---	---	---	---	---	---	---	---	---	---			---	---	---	---	---	---	---
994	46	117	0	2	2012-07-06 15:45:42	2013-06-21 14:10:31	TRUE	2013-06-21 14:10:31	---	---	---	81	12.72	---	Normal	Normal	87.8	12.15	---	Normal	Normal	Normal	2013-06-19	---	---	---	---	---	---	---	---	---	---	---	---	---	---	---	---	---			---	---	---	---	---	---	---
995	162	61	0	2	2012-12-18 15:42:21	2014-04-23 16:30:43	FALSE			noservice	---	65	8.03	---	Normal	Normal	82.7	9.88	standing	Normal	Normal	Normal	2014-04-22	---	---	---	---	---	---	---	---	---	---	---	---	---	---	---	---	---			---	---	---	---	---	---	---
996	92	292	A	2	2013-04-13 12:51:40	2014-04-25 20:21:28	FALSE		19.047787377092884 72.85597002671875 -57.0 5.0	yes	---	71.5	8.205	---	Normal	Normal	80	10.51	laying	Normal	Normal	Normal	2014-04-10	---	---	---	---	---	---	---	---	---	---	---	---	---	---	---	---	---	9892955818		---	---	---	---	---	---	---
997	17	175	0	2	2013-04-12 15:52:06	2014-04-10 15:42:41	FALSE		19.03484909058409 72.85183579266644 -85.0 15.0	yes	---	67.6	6.675	---	MAM	MAM	78.9	9.365	laying	Normal	Normal	Normal	2014-04-10	---	---	---	---	---	---	---	---	---	---	---	---	---	---	---	---	---	9594445065		---	---	---	---	---	---	---
998	173	126	0	2	2012-07-06 16:14:17	2012-11-27 17:10:03	TRUE	2012-11-27 17:10:03	---	---	---	78.6	10.49	---	Normal	Normal	81	10.075	---	Normal	Normal	Normal	---	---	---	---	---	---	---	---	---	---	---	---	---	---	---	---	---	---			---	---	---	---	---	---	---
999	153	111	0	1	2013-12-11 12:41:57	2014-01-09 15:23:23	FALSE			noopenarea	2.25	46.2	3.475	laying	Normal	Normal	---	---	---	---	---	Normal	---	---	---	---	---	---	---	---	---	---	---	---	---	---	---	---	---	---		---	---	---	---	---	---	---	---
1000	153	230	0	1	2013-10-17 14:05:46	2013-12-27 15:55:13	FALSE			noopenarea	3.15	47.5	5.98	laying	Normal	Normal	48	6.815	laying	Normal	Normal	Normal	2013-12-11	---	---	---	---	---	---	---	---	---	---	---	---	---	---	---	---	---	9323988944	---	---	---	---	---	---	---	---
1001	37	60	A	2	2012-07-09 11:10:11	2013-01-25 15:19:21	TRUE	2013-01-25 15:19:21	---	---	---	72	8.595	---	Normal	Normal	---	---	---	---	---	Normal	---	---	---	---	---	---	---	---	---	---	---	---	---	---	---	---	---	---			---	---	---	---	---	---	---
1002	58	226	0	2	2012-07-26 17:22:02	2014-05-02 12:52:36	FALSE		19.0369665 72.8542847 0.0 854.0	yes	---	89.6	11.53	standing	Normal	Normal	89.5	12.595	standing	Normal	Normal	Normal	2014-04-11	---	---	---	---	---	---	---	---	---	---	---	---	---	---	---	---	---			---	---	---	---	---	---	---
1003	66	203	0	2	2012-06-25 11:39:17	2014-04-30 14:29:37	FALSE		---	---	---	72.8	8.8	---	Normal	Normal	77.5	9.495	---	Normal	Normal	Normal	2014-04-22	---	---	---	---	---	---	---	---	---	---	---	---	---	---	---	---	---	---	---	---	---	---	---	---	---	---
1004	152	119	0	2	2013-12-31 16:44:02	2014-01-21 15:34:21	FALSE			noopenarea	---	52.7	5.699	laying	Normal	Normal	---	---	---	---	---	Normal	---	---	---	---	---	1	---	---	---	1	1	1	1	1	1	1	---	---			---	---	---	---	1	1	1
1005	102	179	0	1	2013-07-08 12:37:30	2014-04-26 12:39:11	TRUE	2014-04-26 12:39:11	19.046193669118686 72.85712196704593 -54.0 15.0	yes	---	86.5	9.67	---	MAM	MAM	90.4	11.21	standing	Normal	Normal	Normal	2014-04-08	---	---	---	---	---	---	---	---	---	---	---	---	---	---	---	---	---	8898554548		---	---	---	---	---	---	---
1006	75	210	A	1	2012-10-12 15:19:39	2013-03-08 15:30:28	TRUE	2013-03-08 15:30:28		noopenarea	---	89	11.55	---	Normal	Normal	91	11.895	---	Normal	Normal	Normal	2013-02-19	---	---	---	---	---	---	---	---	---	---	---	---	---	---	---	---	---		15	---	---	---	---	---	---	---
1007	107	191	0	1	2013-04-08 15:48:45	2014-03-10 17:13:41	FALSE		19.045413712432513 72.85848145692053 -49.0 15.0	yes	---	62	5.135	---	MAM	MAM	74.2	8.45	laying	Normal	Normal	Normal	2014-03-10	---	---	---	---	1	---	---	---	1	1	0	1	1	1	0	---	---	9004925064		---	---	---	---	1	1	1
1008	72	71	0	1	2012-11-01 13:14:32	2013-12-18 16:45:20	FALSE			noopenarea	---	68.2	7.475	---	Normal	Normal	79	10.15	laying	Normal	Normal	Normal	2013-12-13	---	---	---	---	---	---	---	---	---	---	---	---	---	---	---	---	---	9867843538	14.3	---	---	---	---	---	---	---
1009	176	33	0	2	2013-01-11 15:27:35	2014-01-20 15:03:34	FALSE			noopenarea	---	59	5.23	---	Normal	Normal	73.5	8.165	laying	Normal	Normal	Normal	2013-12-13	---	---	---	---	---	---	---	---	---	---	---	---	---	---	---	---	---	9856322533		---	---	---	---	---	---	---
1010	69	105	A	2	2012-10-11 15:51:15	2013-01-16 10:56:03	TRUE	2013-01-16 10:56:03		noservice	---	86.5	11.4	---	Normal	Normal	---	---	---	---	---	Normal	---	---	---	---	---	---	---	---	---	---	---	---	---	---	---	---	---	---		14.7	---	---	---	---	---	---	---
1011	73	220	0	1	2013-05-16 14:13:46	2014-04-25 12:40:04	FALSE		19.041750971881655 72.85078216542878 -57.0 20.0	yes	---	67	5.95	---	MAM	MAM	76	6.525	laying	SAM	SAM	SAM	2014-04-10	1	1	---	---	1	1	---	1	1	1	1	1	1	1	1	1	1		12	---	---	---	---	1	1	1
1012	75	999	0	1	2013-05-08 13:42:22	2014-04-18 17:31:31	FALSE				3.3	62.3	6.38	---	Normal	Normal	69	9.5	laying	Normal	Normal	Normal	2014-04-17	---	---	---	---	---	---	---	---	---	---	---	---	---	---	---	---	---	9322142385	---	---	---	---	---	---	---	---
1013	56	42	0	1	2012-07-25 12:19:13	2013-01-25 10:51:04	TRUE	2013-01-25 10:51:04	---	---	---	80	11.65	---	Normal	Normal	81	12	---	Normal	Normal	Normal	2012-12-08	---	---	---	---	---	---	---	---	---	---	---	---	---	---	---	---	---			---	---	---	---	---	---	---
1014	7	26	0	1	2013-04-09 14:42:07	2014-02-25 19:43:32	TRUE	2014-02-25 19:43:32	19.036009590381973 72.85086899260868 -30.0 5.0	yes	---	63.5	5	---	SAM	SAM	63.5	5	---	SAM	SAM	SAM	2014-02-10	---	---	---	---	---	---	---	---	---	---	---	---	---	---	---	---	---	9004344276		---	---	---	---	---	---	---
1015	20	85	0	1	2013-04-22 16:56:02	2014-04-04 17:22:57	FALSE			noservice	---	80.7	9.58	---	Normal	Normal	89.7	11.12	standing	Normal	Normal	Normal	2014-04-04	---	---	---	---	---	---	---	---	---	---	---	---	---	---	---	---	---	8082230045		---	---	---	---	---	---	---
1016	174	57	0	1	2013-04-17 14:56:26	2014-01-13 12:05:39	FALSE			noopenarea	---	66.5	6.91	---	Normal	Normal	78.2	8.625	standing	Normal	Normal	Normal	2013-12-19	---	---	---	---	---	---	---	---	---	---	---	---	---	---	---	---	---	9852339952		---	---	---	---	---	---	---
1017	21	6	0	1	2013-04-02 16:36:39	2013-12-18 13:22:12	TRUE	2013-12-18 13:22:12		noservice	---	72	7.45	---	Normal	Normal	75.5	8.41	---	Normal	Normal	Normal	2013-11-14	---	---	---	---	---	---	---	---	---	---	---	---	---	---	---	---	---	9224692351		---	---	---	---	---	---	---
1018	102	96	0	1	2013-04-08 17:32:13	2014-04-25 15:55:05	FALSE		19.036706 72.8542329 0.0 970.0	yes	---	81.2	9.805	---	Normal	Normal	86.9	11.7	standing	Normal	Normal	Normal	2014-04-10	---	---	---	---	---	---	---	---	---	---	---	---	---	---	---	---	---	8206701599		---	---	---	---	---	---	---
1019	101	65	0	1	2013-04-30 12:18:19	2014-04-26 17:56:37	TRUE	2014-04-26 17:56:37	19.047035663230744 72.85730460856942 -39.0 15.0	yes	---	67.5	6.565	laying	Normal	Normal	72.5	9.05	laying	Normal	Normal	Normal	2014-04-21	---	---	---	---	1	---	---	---	1	1	1	1	1	1	1	---	---	9820762475		---	---	---	---	1	1	1
1020	151	228	0	1	2013-01-18 16:29:13	2013-12-24 16:19:23	FALSE			noopenarea	---	55.6	4.93	---	Normal	Normal	60.1	7.715	laying	Normal	Normal	Normal	2013-12-17	---	---	---	---	---	---	---	---	---	---	---	---	---	---	---	---	---			---	---	---	---	---	---	---
1021	73	30	0	1	2013-08-27 17:54:38	2014-04-09 17:19:51	FALSE			noopenarea	3	56.5	4	---	MAM	MAM	64.5	6	laying	Normal	Normal	Normal	2014-04-09	---	---	---	---	1	---	---	---	1	1	1	1	1	1	1	---	---		---	---	---	---	---	1	1	1
1022	15	83	0	1	2014-01-29 13:06:55	2014-04-17 11:04:35	FALSE			noopenarea	2.5	53	3.11	laying	MAM	MAM	56	4.555	laying	Normal	Normal	Normal	2014-04-15	---	---	---	---	---	---	---	---	---	---	---	---	---	---	---	---	---		---	---	---	---	---	---	---	---
1023	75	999	0	1	2013-08-26 16:09:15	2014-04-18 17:23:05	FALSE			noservice	---	79.5	8.605	---	Normal	Normal	86.7	10.15	standing	Normal	Normal	Normal	2014-04-17	---	---	---	---	---	---	---	---	---	---	---	---	---	---	---	---	---		13	---	---	---	---	---	---	---
1024	75	125	0	1	2012-10-12 15:58:06	2014-04-28 17:44:15	FALSE			noopenarea	---	53.5	3.36	---	MAM	MAM	75.2	8.5	laying	Normal	Normal	Normal	2014-04-17	---	---	---	---	1	---	---	---	0	0	0	1	0	0	0	---	---		10.5	---	---	---	---	1	0	0
1025	169	57	0	1	2012-07-09 10:58:09	2012-10-18 17:18:53	TRUE	2012-10-18 17:18:53	---	---	---	83.8	10.58	---	Normal	Normal	---	---	---	---	---	Normal	---	---	---	---	---	---	---	---	---	---	---	---	---	---	---	---	---	---			---	---	---	---	---	---	---
1026	162	162	0	1	2012-07-09 11:13:12	2013-04-30 17:06:42	TRUE	2013-04-30 17:06:42	---	---	---	75.6	8.6	---	Normal	Normal	---	---	---	---	---	Normal	2013-04-18	---	---	---	---	---	---	---	---	---	---	---	---	---	---	---	---	---			---	---	---	---	---	---	---
1027	62	105	0	1	2012-07-25 15:09:15	2013-05-21 13:50:48	TRUE	2013-05-21 13:50:48	---	---	---	82.2	10.01	---	Normal	Normal	---	---	---	---	---	Normal	2013-05-07	---	---	---	---	---	---	---	---	---	---	---	---	---	---	---	---	---	9920314054	14	---	---	---	---	---	---	---
1028	33	154	0	1	2012-12-14 12:41:11	2013-08-10 12:11:14	TRUE	2013-08-10 12:11:14		other	---	79.7	9.94	---	Normal	Normal	81.2	10.285	---	Normal	Normal	Normal	2013-07-11	---	---	---	---	---	---	---	---	---	---	---	---	---	---	---	---	---			---	---	---	---	---	---	---
1029	36	106	0	2	2014-01-28 16:04:00	2014-04-22 10:46:37	FALSE				---	66.3	7.14	laying	Normal	Normal	69	7.51	laying	Normal	Normal	Normal	2014-04-10	---	---	---	---	1	---	---	---	1	1	0	0	1	1	0	---	---	9819697045		---	---	---	---	1	1	1
1030	84	16	0	2	2013-08-27 16:21:01	2014-04-26 15:04:57	FALSE			noservice	---	62.5	6.535	laying	Normal	Normal	75	9.5	laying	Normal	Normal	Normal	2014-04-26	---	---	---	---	1	---	---	---	1	---	---	1	1	---	---	---	---			---	---	---	---	1	1	---
1031	160	109	0	2	2012-07-09 12:22:41	2013-02-14 15:03:55	TRUE	2013-02-14 15:03:55	---	---	---	75.5	8.81	---	Normal	Normal	---	---	---	---	---	Normal	---	---	---	---	---	---	---	---	---	---	---	---	---	---	---	---	---	---			---	---	---	---	---	---	---
1032	175	24	A	2	2012-07-09 16:45:45	2012-11-27 17:16:05	TRUE	2012-11-27 17:16:05	---	---	---	79.5	9.8	---	Normal	Normal	83.6	9.2	---	MAM	MAM	MAM	2012-11-06	---	---	---	---	---	---	---	---	---	---	---	---	---	---	---	---	---			---	---	---	---	---	---	---
1033	8	256	0	2	2014-02-24 14:35:08	2014-04-12 09:59:36	FALSE			noopenarea	---	77	8.615	laying	Normal	Normal	79	8.88	laying	Normal	Normal	Normal	2014-04-11	---	---	---	---	---	---	---	---	---	---	---	---	---	---	---	---	---			---	---	---	---	---	---	---
1034	36	247	A	2	2013-01-16 15:42:43	2013-12-18 21:15:51	FALSE			noopenarea	---	65	6.34	---	Normal	Normal	71.2	7.905	laying	Normal	Normal	Normal	2013-12-10	---	---	---	---	---	---	---	---	---	---	---	---	---	---	---	---	---			---	---	---	---	---	---	---
1035	84	141	0	2	2013-02-12 17:00:20	2014-04-26 15:07:05	FALSE			noservice	---	65.8	6.63	---	Normal	Normal	83	10	laying	Normal	Normal	Normal	2014-04-26	---	---	---	---	1	---	---	---	1	1	1	1	1	1	1	---	---		13.5	---	---	---	---	1	1	1
1036	151	283	A	2	2013-03-11 11:49:53	2014-04-11 13:58:39	FALSE			noopenarea	---	75.5	8.41	---	Normal	Normal	78.8	10.215	standing	Normal	Normal	Normal	2014-04-08	---	---	---	---	---	---	---	---	---	---	---	---	---	---	---	---	---			---	---	---	---	---	---	---
1037	66	294	0	2	2013-01-31 13:36:40	2014-04-30 15:10:20	FALSE			noopenarea	---	67.1	7.315	laying	Normal	Normal	83	11.265	laying	Normal	Normal	Normal	2014-04-21	---	---	---	---	---	---	---	---	---	---	---	---	---	---	---	---	---	9833448232	14	---	---	---	---	---	---	---
1038	31	261	0	2	2012-07-06 16:42:07	2013-10-01 13:05:26	TRUE	2013-10-01 13:05:26	---	---	---	78.1	9.9	---	Normal	Normal	91.7	12.42	standing	Normal	Normal	Normal	2013-09-10	---	---	---	---	---	---	---	---	---	---	---	---	---	---	---	---	---			---	---	---	---	---	---	---
1039	47	188	0	2	2012-07-09 12:57:51	2013-06-17 16:39:36	TRUE	2013-06-17 16:39:36			---	69	8.275	---	Normal	Normal	79.5	10.25	---	Normal	Normal	Normal	2013-05-08	---	---	---	---	---	---	---	---	---	---	---	---	---	---	---	---	---			---	---	---	---	---	---	---
1040	155	87	0	2	2012-07-13 11:11:19	2014-01-17 17:28:06	FALSE			noservice	---	87	7.69	laying	Normal	SAM	83.6	11.015	standing	Normal	Normal	Normal	2013-12-10	---	---	---	---	---	---	---	---	---	---	---	---	---	---	---	---	---			---	---	---	---	---	---	---
1041	44	227	0	2	2013-12-23 12:16:22	2014-01-01 11:25:36	FALSE			noservice	---	88.2	12.3	standing	Normal	Normal	---	---	---	---	---	Normal	---	---	---	---	---	---	---	---	---	---	---	---	---	---	---	---	---	---	9869688003		---	---	---	---	---	---	---
1042	151	99	A	2	2012-10-17 14:43:38	2013-12-03 17:17:32	TRUE	2013-12-03 17:17:32		noopenarea	---	82.5	8.19	---	SAM	SAM	96.5	12.943	standing	Normal	Normal	Normal	2013-11-20	---	---	---	---	---	---	---	---	---	---	---	---	---	---	---	---	---	8828748041		1	---	---	---	---	---	---
1043	46	124	0	2	2012-04-25 17:10:53	2013-12-03 15:11:15	TRUE	2013-12-03 15:11:15	---		---	77	8.34	---	MAM	MAM	85.7	11.43	standing	Normal	Normal	Normal	2013-11-14	1	1	---	---	1	1	1	1	1	1	1	1	1	1	1	1	1	---	---	---	---	---	---	1	1	1
1044	46	124	0	2	2012-03-29 12:51:36	2012-09-28 16:20:44	TRUE	2012-05-29 16:10:33	---	---	---	77	8.34	---	MAM	MAM	---	---	---	---	---	MAM	---	---	---	---	---	1	---	---	---	1	1	1	1	1	1	1	1	0	---	---	---	---	---	---	1	1	1
1045	165	2	0	1	2014-01-13 15:30:08	2014-01-13 15:46:03	FALSE			noopenarea	---	57	5.38	laying	Normal	Normal	---	---	---	---	---	Normal	---	---	---	---	---	---	---	---	---	---	---	---	---	---	---	---	---	---			---	---	---	---	---	---	---
1046	179	41	A	1	2012-07-06 14:47:21	2013-01-30 14:20:28	TRUE	2013-01-30 14:20:28	---	---	---	75.6	8.15	---	Normal	Normal	---	---	---	---	---	Normal	---	---	---	---	---	---	---	---	---	---	---	---	---	---	---	---	---	---			---	---	---	---	---	---	---
1047	21	16	0	1	2013-09-05 12:51:40	2014-04-25 16:55:35	FALSE		19.0368668 72.8507272 0.0 591.0	yes	---	62.1	5.39	laying	Normal	Normal	70	6.57	laying	MAM	MAM	MAM	2014-04-03	---	---	---	---	---	---	---	---	---	---	---	---	---	---	---	---	---	9773779536		---	---	---	---	---	---	---
1048	12	77	0	1	2013-07-11 14:33:53	2014-01-08 11:27:39	TRUE	2014-01-08 11:27:39		other	---	82.8	8.735	laying	MAM	MAM	83.1	8.745	laying	MAM	MAM	MAM	2013-12-11	---	---	---	---	---	---	---	---	---	---	---	---	---	---	---	---	---	8976295913		---	---	---	---	---	---	---
1049	67	5	0	1	2012-10-17 17:14:16	2013-12-27 10:07:18	FALSE			noservice	---	50	2.8	---	Normal	Normal	74	8.825	laying	Normal	Normal	Normal	2013-12-13	---	---	---	---	1	---	---	---	1	---	---	1	1	---	---	---	---			---	---	---	---	1	1	---
1050	113	70	0	1	2013-04-09 12:41:34	2014-04-16 17:19:48	FALSE			noservice	---	47	2.795	---	Normal	Normal	51	6.2	laying	Normal	Normal	Normal	2014-04-15	---	---	---	---	---	---	---	---	---	---	---	---	---	---	---	---	---	7208830959		---	---	---	---	---	---	---
1051	175	144	0	1	2012-07-10 11:10:21	2013-12-20 16:58:28	FALSE				---	73	8.425	---	Normal	Normal	103.2	13.51	standing	Normal	Normal	Normal	2013-12-16	---	---	---	---	---	---	---	---	---	---	---	---	---	---	---	---	---	8652843215		---	---	---	---	---	---	---
1052	119	246	0	1	2013-04-15 14:55:19	2014-04-21 17:24:15	FALSE		19.049375670026066 72.8614592832006 -51.0 10.0	yes	---	71.7	7.635	---	Normal	Normal	79.3	9.56	standing	Normal	Normal	Normal	2014-04-11	---	---	---	---	---	---	---	---	---	---	---	---	---	---	---	---	---	9769596703		---	---	---	---	---	---	---
1053	11	279	0	1	2013-07-11 16:15:23	2014-04-21 12:09:07	FALSE			noservice	---	67	5.84	---	MAM	MAM	74.5	7.65	laying	Normal	Normal	Normal	2014-04-11	---	---	---	---	1	---	---	---	1	1	1	1	1	1	1	---	---	9702544923		0	---	---	---	1	1	1
1054	104	91	0	1	2013-04-29 16:24:05	2014-04-16 15:50:28	FALSE			noservice	---	86	11.5	---	Normal	Normal	89.7	12.665	standing	Normal	Normal	Normal	2014-04-16	---	---	---	---	---	---	---	---	---	---	---	---	---	---	---	---	---	9733405453		---	---	---	---	---	---	---
1055	8	45	0	1	2013-04-10 14:33:35	2014-04-10 17:06:19	FALSE			noopenarea	---	77.7	9	standing	Normal	Normal	89.2	10.9	standing	Normal	Normal	Normal	2014-04-10	---	---	---	---	---	---	---	---	---	---	---	---	---	---	---	---	---	9224356024		---	---	---	---	---	---	---
1056	173	129	0	1	2012-07-06 16:30:49	2013-12-21 20:56:20	FALSE			noopenarea	---	58.5	4.615	laying	Normal	Normal	76.7	9.21	standing	Normal	Normal	Normal	2013-12-13	---	---	---	---	---	---	---	---	---	---	---	---	---	---	---	---	---			---	---	---	---	---	---	---
1057	68	232	A	1	2012-09-14 14:24:34	2014-01-23 21:45:17	FALSE			noservice	---	75.2	8.48	laying	Normal	Normal	83.9	11.4	standing	Normal	Normal	Normal	2013-12-09	---	---	---	---	---	---	---	---	---	---	---	---	---	---	---	---	---		13.4	---	---	---	---	---	---	---
1058	67	84	0	2	2013-01-07 16:29:59	2013-12-14 20:15:12	FALSE			noopenarea	---	64.4	7.275	---	Normal	Normal	78.5	9.765	laying	Normal	Normal	Normal	2013-12-13	---	---	---	---	---	---	---	---	---	---	---	---	---	---	---	---	---		12.7	---	---	---	---	---	---	---
1059	43	88	0	2	2013-02-27 14:23:47	2014-02-25 17:10:05	FALSE			noservice	---	75	11.3	laying	Normal	Normal	84.7	14.195	standing	Normal	Normal	Normal	2014-02-24	---	---	---	---	---	---	---	---	---	---	---	---	---	---	---	---	---	9594604007		---	---	---	---	---	---	---
1060	80	296	0	2	2013-09-20 13:55:55	2013-12-23 13:52:56	FALSE			noopenarea	---	75	8.39	laying	Normal	Normal	77.5	8.66	laying	Normal	Normal	Normal	2013-12-23	---	---	---	---	---	---	---	---	---	---	---	---	---	---	---	---	---			---	---	---	---	---	---	---
1061	82	57	0	2	2013-01-07 17:04:45	2014-02-22 10:55:41	FALSE		19.0430341 72.84996 0.0 621.0	yes	---	57	7.8	laying	Normal	Normal	83	11.44	laying	Normal	Normal	Normal	2014-02-22	---	---	---	---	---	---	---	---	---	---	---	---	---	---	---	---	---		14	---	---	---	---	---	---	---
1062	82	58	0	2	2012-10-17 15:09:51	2012-10-17 16:38:37	TRUE	2012-10-17 16:38:37	19.04472027132738 72.85067260946002 -54.0 5.0	yes	---	71	7.8	---	Normal	Normal	---	---	---	---	---	Normal	---	---	---	---	---	---	---	---	---	---	---	---	---	---	---	---	---	---		14	---	---	---	---	---	---	---
1063	78	5	A	2	2013-11-21 13:12:56	2014-03-04 15:45:02	FALSE			noservice	2.4	49	2.435	laying	MAM	MAM	59.5	5.12	laying	Normal	Normal	Normal	2014-02-20	---	---	---	---	1	---	---	---	---	---	---	1	---	---	---	---	---		---	---	---	---	---	1	---	---
1064	41	169	0	2	2014-01-29 12:06:27	2014-01-29 12:06:27	FALSE				---	79.4	9.775	laying	Normal	Normal	---	---	---	---	---	Normal	---	---	---	---	---	---	---	---	---	---	---	---	---	---	---	---	---	---			---	---	---	---	---	---	---
1065	51	17	0	1	2014-01-22 17:33:28	2014-01-22 17:33:28	FALSE				---	78.2	8.43	laying	Normal	Normal	---	---	---	---	---	Normal	---	---	---	---	---	---	---	---	---	---	---	---	---	---	---	---	---	---			---	---	---	---	---	---	---
1066	83	389	0	1	2013-01-11 16:46:49	2014-04-23 17:08:02	FALSE		19.0476688 72.8504126 0.0 734.0	yes	---	75.7	8.41	laying	Normal	Normal	89.2	11.545	standing	Normal	Normal	Normal	2014-04-22	---	---	---	---	---	---	---	---	---	---	---	---	---	---	---	---	---		13	---	---	---	---	---	---	---
1067	82	58	0	2	2012-10-17 12:07:29	2013-01-21 16:43:09	TRUE	2013-01-21 16:43:09		noservice	---	71	7.8	---	Normal	Normal	---	---	---	---	---	Normal	---	---	---	---	---	---	---	---	---	---	---	---	---	---	---	---	---	---	9930400348	14	---	---	---	---	---	---	---
1068	73	319	0	2	2013-01-09 17:20:45	2014-04-15 16:57:15	FALSE			noopenarea	---	78.2	9.53	laying	Normal	Normal	87.7	10.74	standing	Normal	Normal	Normal	2014-04-09	---	---	---	---	---	---	---	---	---	---	---	---	---	---	---	---	---		14	---	---	---	---	---	---	---
1069	61	177	0	2	2013-07-16 14:16:58	2014-04-12 16:50:56	FALSE			noservice	---	65.7	7.025	laying	Normal	Normal	68.8	7.69	laying	Normal	Normal	Normal	2014-04-10	---	---	---	---	---	---	---	---	---	---	---	---	---	---	---	---	---			---	---	---	---	---	---	---
1070	167	129	A	2	2013-06-21 13:13:19	2014-01-01 12:55:21	FALSE			noservice	---	73	7.345	---	MAM	MAM	75.1	9.8	laying	Normal	Normal	Normal	2013-12-31	---	---	---	---	---	---	---	---	---	---	---	---	---	---	---	---	---			---	---	---	---	---	---	---
1071	43	40	0	2	2013-01-24 15:50:09	2013-12-16 16:10:13	FALSE			noopenarea	---	72.8	9	---	Normal	Normal	81	10.76	laying	Normal	Normal	Normal	2013-12-16	---	---	---	---	---	---	---	---	---	---	---	---	---	---	---	---	---			---	---	---	---	---	---	---
1072	79	67	D	2	2012-10-17 14:18:51	2014-01-21 17:18:55	FALSE		19.0441075 72.8486444 0.0 708.0	yes	---	70.3	7.895	---	Normal	Normal	85.5	11.71	standing	Normal	Normal	Normal	2013-12-13	---	---	---	---	---	---	---	---	---	---	---	---	---	---	---	---	---		13.9	---	---	---	---	---	---	---
1073	176	98	0	2	2012-07-05 14:20:36	2013-07-11 16:54:00	TRUE	2013-07-11 16:54:00	---	---	---	85	11.315	---	Normal	Normal	---	---	---	---	---	Normal	2013-06-22	---	---	---	---	---	---	---	---	---	---	---	---	---	---	---	---	---			---	---	---	---	---	---	---
1074	83	105	0	2	2012-11-26 13:57:29	2014-01-23 18:02:40	TRUE	2014-01-23 18:02:40		noservice	---	89.3	13.85	---	Normal	Normal	92	13.575	---	Normal	Normal	Normal	2013-12-17	---	---	---	---	---	---	---	---	---	---	---	---	---	---	---	---	---	9769929405	16	---	---	---	---	---	---	---
1075	55	97	0	2	2012-07-14 16:05:23	2014-04-21 16:01:58	FALSE			noservice	---	62	5.76	laying	Normal	Normal	82	9.8	laying	Normal	Normal	Normal	2014-04-17	---	---	---	---	---	---	---	---	---	---	---	---	---	---	---	---	---			---	---	---	---	---	---	---
1076	152	72	0	2	2012-04-10 14:55:01	2012-10-16 15:35:58	TRUE	2012-10-16 15:35:58	---		---	85.3	9.845	---	MAM	MAM	87	9.6	---	MAM	MAM	MAM	---	---	---	---	---	---	---	---	---	---	---	---	---	---	---	---	---	---	---	---	---	---	---	---	---	---	---
1077	70	161	0	2	2014-01-17 12:30:28	2014-01-17 12:47:46	FALSE			noopenarea	3.5	55	4.505	laying	Normal	Normal	---	---	---	---	---	Normal	---	---	---	---	---	---	---	---	---	---	---	---	---	---	---	---	---	---	9892656713	---	---	---	---	---	---	---	---
1078	81	54	A	2	2014-01-01 13:27:28	2014-04-16 17:36:02	FALSE			noservice	---	86.2	10.95	standing	Normal	Normal	---	---	---	---	---	Normal	2014-04-12	---	---	---	---	---	---	---	---	---	---	---	---	---	---	---	---	---			---	---	---	---	---	---	---
1079	39	8	0	2	2012-07-11 14:15:17	2012-12-19 10:51:57	TRUE	2012-12-19 10:51:57	---	---	---	74	8.975	---	Normal	Normal	---	---	---	---	---	Normal	---	---	---	---	---	---	---	---	---	---	---	---	---	---	---	---	---	---			---	---	---	---	---	---	---
1080	40	166	0	2	2014-02-03 13:20:32	2014-04-28 17:35:25	FALSE				---	67.9	6.74	laying	MAM	MAM	71	7.46	laying	Normal	Normal	Normal	2014-04-25	---	---	---	---	---	---	---	---	---	---	---	---	---	---	---	---	---	9892177439		---	---	---	---	---	---	---
1081	168	132	0	2	2013-07-01 12:33:33	2013-12-24 16:41:52	FALSE			noservice	---	79.5	9.67	---	Normal	Normal	82.7	10.45	standing	Normal	Normal	Normal	2013-12-24	---	---	---	---	---	---	---	---	---	---	---	---	---	---	---	---	---	8082132238		---	---	---	---	---	---	---
1082	5	44	0	2	2013-08-14 15:45:58	2014-04-09 16:01:46	FALSE		19.0381014 72.852228 0.0 849.0	yes	---	90.5	11.39	---	Normal	Normal	95.3	12	standing	Normal	Normal	Normal	2014-04-07	---	---	---	---	---	---	---	---	---	---	---	---	---	---	---	---	---			---	---	---	---	---	---	---
1083	99	129	0	2	2013-12-20 10:47:12	2014-04-16 14:40:23	FALSE			other	---	72.6	8.31	laying	Normal	Normal	75.7	9.785	laying	Normal	Normal	Normal	2014-04-16	---	---	---	---	---	---	---	---	---	---	---	---	---	---	---	---	---			---	---	---	---	---	---	---
1084	60	38	A	2	2012-07-27 15:25:52	2013-03-29 14:25:06	TRUE	2013-03-29 14:25:06	---	---	---	71.5	8.89	---	Normal	Normal	---	---	---	---	---	Normal	2013-02-20	---	---	---	---	---	---	---	---	---	---	---	---	---	---	---	---	---			---	---	---	---	---	---	---
1085	5	44	0	2	2013-08-14 15:40:18	2014-04-09 16:01:02	FALSE				3.2	53.5	4.88	---	Normal	Normal	63.7	8.3	laying	Normal	Normal	Normal	2014-04-07	---	---	---	---	1	---	---	---	1	1	1	1	1	1	1	---	---	9867161150	---	---	---	---	---	1	1	1
1086	62	15	A	1	2012-07-20 11:57:12	2013-10-10 11:57:54	TRUE	2013-10-10 11:57:54	---	---	---	76.5	9.25	---	Normal	Normal	87.5	11.55	---	Normal	Normal	Normal	2013-10-10	---	---	---	---	---	---	---	---	---	---	---	---	---	---	---	---	---	9172680098	13.5	---	---	---	---	---	---	---
1087	50	179	0	1	2012-04-17 14:30:24	2012-07-27 16:44:18	TRUE	2012-07-27 16:44:18	---	---	---	82.5	8.885	---	MAM	MAM	---	---	---	---	---	MAM	---	---	---	---	---	1	1	1	1	1	1	1	1	1	1	1	1	1	---	---	---	---	---	---	1	1	1
1088	50	179	0	1	2012-04-25 17:42:22	2012-05-29 16:12:55	TRUE	2012-05-29 16:12:55	---		---	82.5	8.885	---	MAM	MAM	---	---	---	---	---	MAM	---	---	---	---	---	---	---	---	---	---	---	---	---	---	---	---	---	---	---	---	---	---	---	---	---	---	---
1089	56	15	0	1	2012-07-25 11:45:36	2013-05-14 14:52:47	TRUE	2013-05-14 14:52:47			---	82	10.15	---	Normal	Normal	90.5	11.5	---	Normal	Normal	Normal	2013-05-06	---	---	---	---	---	---	---	---	---	---	---	---	---	---	---	---	---			---	---	---	---	---	---	---
1090	81	38	0	1	2013-03-13 17:24:49	2013-12-16 14:21:16	FALSE			noopenarea	---	83.7	10.115	---	Normal	Normal	85.9	11.82	standing	Normal	Normal	Normal	2013-12-11	---	---	---	---	---	---	---	---	---	---	---	---	---	---	---	---	---		14.2	---	---	---	---	---	---	---
1091	3	157	0	1	2013-05-14 15:23:30	2013-06-20 17:14:37	TRUE	2013-06-20 17:14:37		noopenarea	---	73	8.52	---	Normal	Normal	73	8.76	---	Normal	Normal	Normal	2013-06-11	---	---	---	---	---	---	---	---	---	---	---	---	---	---	---	---	---			---	---	---	---	---	---	---
1092	55	144	0	1	2012-10-12 16:41:38	2013-03-26 10:25:14	TRUE	2013-03-26 10:25:14			---	85	9.3	---	MAM	MAM	87	10.9	---	Normal	Normal	Normal	2013-03-12	1	1	0	0	1	1	1	1	1	1	1	1	1	1	1	1	1			---	---	---	---	1	1	1
1093	112	184	0	1	2013-05-02 17:51:27	2014-04-18 16:04:26	FALSE			noservice	---	80.5	10.595	---	Normal	Normal	---	---	---	---	---	Normal	2014-04-11	---	---	---	---	---	---	---	---	---	---	---	---	---	---	---	---	---			---	---	---	---	---	---	---
1094	36	37	A	1	2012-12-21 11:17:10	2014-02-20 16:34:46	FALSE			noopenarea	---	49	2.5	laying	MAM	MAM	69.2	7.225	laying	Normal	Normal	Normal	2014-02-20	---	---	---	---	1	---	---	---	1	1	0	1	1	1	0	---	---		---	---	---	---	---	1	1	1
1095	82	318	0	1	2013-01-09 12:36:17	2013-12-11 04:48:18	FALSE		19.044564453962842 72.84965781078688 -54.0 10.0	yes	---	59.6	5.57	---	Normal	Normal	75	9.105	laying	Normal	Normal	Normal	2013-12-10	0	---	---	---	1	---	---	---	1	1	1	1	1	1	1	1	---		13	---	---	---	---	1	1	1
1096	80	345	0	1	2014-02-03 14:53:43	2014-02-03 14:53:43	FALSE			noopenarea	---	84.2	10.965	standing	Normal	Normal	---	---	---	---	---	Normal	---	---	---	---	---	---	---	---	---	---	---	---	---	---	---	---	---	---			---	---	---	---	---	---	---
1097	80	214	0	1	2014-02-03 16:13:47	2014-02-03 16:13:47	FALSE			noopenarea	---	72	7.49	laying	Normal	Normal	---	---	---	---	---	Normal	---	---	---	---	---	---	---	---	---	---	---	---	---	---	---	---	---	---			---	---	---	---	---	---	---
1098	85	92	0	1	2012-10-18 13:41:46	2013-12-04 07:35:15	TRUE	2013-12-04 07:35:15	19.0453237 72.8511349 0.0 778.0	yes	---	52.9	3.185	---	MAM	MAM	64	6	---	Normal	Normal	Normal	2013-11-18	---	---	---	---	1	---	---	---	---	---	---	1	---	---	---	---	---		10	---	---	---	---	1	---	---
1099	38	46	0	1	2012-10-01 15:31:25	2014-04-21 10:12:39	FALSE			noopenarea	---	51.6	3.6	---	Normal	Normal	78.4	9.64	standing	Normal	Normal	Normal	2014-04-16	---	---	---	---	---	---	---	---	---	---	---	---	---	---	---	---	---			---	---	---	---	---	---	---
1100	68	62	0	2	2013-07-29 10:00:45	2014-01-23 23:12:58	FALSE			noservice	---	78.1	7.705	laying	SAM	SAM	73.5	9.305	laying	Normal	Normal	Normal	2013-12-09	---	---	---	---	1	---	---	---	1	1	1	1	1	1	1	---	---			---	---	---	---	1	1	1
1101	31	95	0	1	2012-07-06 16:02:43	2014-02-21 15:23:45	TRUE	2014-02-21 15:23:45		other	---	72	8.5	---	Normal	Normal	91.7	12.845	standing	Normal	Normal	Normal	2013-12-13	---	---	---	---	---	---	---	---	---	---	---	---	---	---	---	---	---			---	---	---	---	---	---	---
1102	168	17	0	1	2014-01-28 12:12:13	2014-01-31 16:49:33	FALSE			noservice	---	77	7.71	laying	MAM	MAM	---	---	---	---	---	MAM	---	---	---	---	---	---	---	---	---	---	---	---	---	---	---	---	---	---	7710949407		---	---	---	---	---	---	---
1103	111	212	0	1	2013-07-26 12:28:50	2014-04-27 00:08:30	FALSE			noopenarea	---	80.5	10.445	---	Normal	Normal	90.3	11.9	standing	Normal	Normal	Normal	2014-04-25	---	---	---	---	---	---	---	---	---	---	---	---	---	---	---	---	---	9892658732		---	---	---	---	---	---	---
1104	103	90	0	1	2014-02-06 13:52:22	2014-04-30 11:25:16	FALSE			noservice	---	76.2	7.855	laying	Normal	Normal	79.5	8.375	standing	MAM	MAM	MAM	2014-04-17	---	---	---	---	---	---	---	---	---	---	---	---	---	---	---	---	---	9076486456		---	---	---	---	---	---	---
1105	4	157	0	1	2013-09-20 13:27:10	2014-04-23 15:30:06	FALSE				---	57.2	4.65	laying	Normal	Normal	65.3	7.98	laying	Normal	Normal	Normal	2014-04-03	---	---	---	---	1	---	---	---	1	1	---	1	1	1	---	---	---			---	---	---	---	1	1	1
1106	107	133	0	1	2013-04-02 14:52:50	2014-03-11 12:56:48	FALSE		19.042641 72.8566965 0.0 698.0	yes	---	65.6	6.38	---	Normal	Normal	68	7.245	laying	Normal	Normal	Normal	2014-03-10	---	---	---	---	---	---	---	---	---	---	---	---	---	---	---	---	---	9870771549		---	---	---	---	---	---	---
1107	4	314	A	1	2013-04-12 12:18:40	2014-04-07 17:21:42	FALSE		19.0403251 72.8498432 0.0 1143.0	yes	---	65.6	7.02	laying	Normal	Normal	69	8.09	laying	Normal	Normal	Normal	2014-04-03	1	---	---	---	1	---	---	---	1	1	1	1	1	1	1	1	---	7498114496		---	---	---	---	1	1	1
1108	62	20	A	1	2012-07-16 14:24:44	2014-04-11 17:46:37	FALSE			noservice	---	66.2	6.02	laying	MAM	MAM	81.2	8.45	standing	MAM	MAM	MAM	2014-04-11	1	1	---	---	1	1	---	1	1	1	1	1	1	1	1	1	1	9833525064	12	1	---	---	---	1	1	1
1109	160	100	0	1	2012-07-09 12:15:25	2012-11-01 17:31:43	TRUE	2012-11-01 17:31:43	---	---	---	79.6	9.845	---	Normal	Normal	---	---	---	---	---	Normal	---	---	---	---	---	---	---	---	---	---	---	---	---	---	---	---	---	---			---	---	---	---	---	---	---
1110	75	114	A	1	2012-10-01 16:46:13	2014-04-30 15:21:33	FALSE			noopenarea	---	70.3	6.43	---	MAM	MAM	81.7	9	standing	Normal	Normal	Normal	2014-04-17	1	---	---	---	1	---	---	---	1	1	1	1	1	1	1	1	1	9967193815	13.5	0	---	---	---	1	1	1
1111	74	103	A	1	2013-12-12 14:45:54	2014-04-30 22:23:50	FALSE			noopenarea	2.9	52	3.505	laying	Normal	Normal	56	5	laying	Normal	Normal	Normal	2014-04-11	---	---	---	---	1	---	---	---	1	---	---	1	0	---	---	---	---		---	---	---	---	---	1	1	---
1112	114	99	0	2	2013-04-19 16:54:36	2014-03-24 16:00:04	FALSE			noservice	---	80.3	9.645	---	Normal	Normal	75.7	10.35	standing	Normal	Normal	Normal	2014-03-17	---	---	---	---	---	---	---	---	---	---	---	---	---	---	---	---	---	9665542479		---	---	---	---	---	---	---
1113	114	99	0	2	2014-02-07 15:53:37	2014-04-23 15:32:30	FALSE			noservice	---	88.7	11.035	standing	Normal	Normal	89.7	10.94	standing	Normal	Normal	Normal	2014-04-21	---	---	---	---	---	---	---	---	---	---	---	---	---	---	---	---	---	8286585364		---	---	---	---	---	---	---
1114	8	228	0	1	2013-04-15 15:38:41	2014-04-11 09:53:33	FALSE		19.035553269930965 72.85038843334792 -32.0 10.0	yes	---	66.2	6.485	---	Normal	Normal	78	8.715	laying	Normal	Normal	Normal	2014-04-10	---	---	---	---	---	---	---	---	---	---	---	---	---	---	---	---	---	9867995293		---	---	---	---	---	---	---
1115	33	114	0	2	2013-10-31 12:42:57	2014-04-25 17:38:26	FALSE			noopenarea	---	70	8.095	laying	Normal	Normal	72	8.3	laying	Normal	Normal	Normal	2014-04-15	---	---	---	---	---	---	---	---	---	---	---	---	---	---	---	---	---			---	---	---	---	---	---	---
1116	157	29	0	1	2012-07-06 12:04:07	2012-08-14 16:35:10	TRUE	2012-08-14 16:35:10	---	---	---	88	11.75	---	Normal	Normal	---	---	---	---	---	Normal	---	---	---	---	---	---	---	---	---	---	---	---	---	---	---	---	---	---			---	---	---	---	---	---	---
1117	62	169	0	1	2012-07-20 15:50:27	2014-04-12 13:47:53	FALSE		---	---	---	68	7.525	---	Normal	Normal	84.7	10.575	standing	Normal	Normal	Normal	2014-04-12	---	---	---	---	---	---	---	---	---	---	---	---	---	---	---	---	---	9768854417	13.5	---	---	---	---	---	---	---
1118	153	297	0	1	2012-07-12 13:14:12	2012-10-17 16:39:46	TRUE	2012-10-17 16:39:46	---	---	---	91.5	13.8	---	Normal	Normal	---	---	---	---	---	Normal	---	---	---	---	---	---	---	---	---	---	---	---	---	---	---	---	---	---			---	---	---	---	---	---	---
1119	98	170	0	1	2013-04-16 16:39:36	2014-04-15 13:19:22	FALSE			other	---	61.2	6.015	---	Normal	Normal	77.2	10.5	laying	Normal	Normal	Normal	2014-04-10	---	---	---	---	---	---	---	---	---	---	---	---	---	---	---	---	---	9768663303		---	---	---	---	---	---	---
1120	154	106	A	1	2012-07-12 13:57:11	2012-10-22 15:26:03	TRUE	2012-10-22 15:26:03	---	---	---	83.8	10.3	---	Normal	Normal	---	---	---	---	---	Normal	---	---	---	---	---	---	---	---	---	---	---	---	---	---	---	---	---	---			---	---	---	---	---	---	---
1121	64	233	0	1	2013-07-19 10:25:56	2014-02-21 15:11:55	TRUE	2014-02-21 15:11:55			---	74.8	7.93	---	Normal	Normal	77	9.33	laying	Normal	Normal	Normal	2013-12-21	---	---	---	---	---	---	---	---	---	---	---	---	---	---	---	---	---			---	---	---	---	---	---	---
1122	110	113	0	2	2014-03-26 12:26:30	2014-04-26 22:35:32	FALSE			noservice	---	76.5	10.685	laying	Normal	Normal	77.5	10.95	laying	Normal	Normal	Normal	2014-04-23	---	---	---	---	---	---	---	---	---	---	---	---	---	---	---	---	---			---	---	---	---	---	---	---
1123	66	310	0	2	2013-04-15 12:30:53	2013-09-13 12:00:46	TRUE	2013-09-13 12:00:46		noopenarea	1.7	51	3.354	---	Normal	Normal	65.5	5.875	---	MAM	MAM	MAM	2013-09-13	0	---	---	---	1	---	---	---	1	1	0	1	1	1	0	0	0	9167643169	---	---	---	---	---	1	1	1
1124	32	47	A	1	2012-06-21 13:50:44	2013-08-16 12:30:58	TRUE	2013-08-16 12:30:58	---	yes	---	72	7.03	---	MAM	MAM	83	9.745	---	Normal	Normal	Normal	2013-07-13	---	---	---	---	---	---	---	---	---	---	---	---	---	---	---	---	---	---	---	---	---	---	---	---	---	---
1125	8	184	0	1	2013-04-13 14:25:43	2013-06-24 14:10:09	TRUE	2013-06-24 14:10:09	19.03592637575571 72.8509891978926 -53.0 10.0	yes	---	82	12.005	---	Normal	Normal	---	---	---	---	---	Normal	---	---	---	---	---	---	---	---	---	---	---	---	---	---	---	---	---	---			---	---	---	---	---	---	---
1126	30	103	0	1	2014-03-20 17:29:22	2014-04-04 16:14:48	FALSE		19.0366857 72.8545123 0.0 802.0	yes	---	89.5	11.325	standing	Normal	Normal	90.6	11.5	standing	Normal	Normal	Normal	2014-04-02	---	---	---	---	---	---	---	---	---	---	---	---	---	---	---	---	---			---	---	---	---	---	---	---
1127	101	999	0	1	2013-05-06 12:54:46	2013-09-22 11:14:38	TRUE	2013-09-22 11:14:38	19.046290043515235 72.85751539195836 -26.0 15.0	yes	---	82	10.29	---	Normal	Normal	85.5	10.6	---	Normal	Normal	Normal	2013-09-17	---	---	---	---	---	---	---	---	---	---	---	---	---	---	---	---	---	9594631718		---	---	---	---	---	---	---
1128	8	184	0	1	2013-06-24 11:48:48	2014-02-19 17:32:12	TRUE	2014-02-19 17:32:12		noopenarea	---	76.5	12.3	---	Normal	Normal	92.7	14.2	standing	Normal	Normal	Normal	2014-02-13	---	---	---	---	---	---	---	---	---	---	---	---	---	---	---	---	---	9004232514		---	---	---	---	---	---	---
1129	178	131	A	1	2012-07-06 12:52:35	2012-08-10 11:07:43	TRUE	2012-08-10 11:07:43	---	---	---	83.8	9.4	---	Normal	Normal	---	---	---	---	---	Normal	---	---	---	---	---	---	---	---	---	---	---	---	---	---	---	---	---	---			---	---	---	---	---	---	---
1130	50	274	0	2	2014-01-28 23:51:51	2014-03-04 16:05:55	FALSE				---	61	5.94	laying	Normal	Normal	65.4	6.91	laying	Normal	Normal	Normal	2014-03-04	---	---	---	---	---	---	---	---	---	---	---	---	---	---	---	---	---			---	---	---	---	---	---	---
1131	33	106	0	2	2012-07-16 16:58:21	2012-11-29 16:56:40	TRUE	2012-11-29 16:56:40	---	---	---	84.1	10.745	---	Normal	Normal	88.4	12	---	Normal	Normal	Normal	---	---	---	---	---	---	---	---	---	---	---	---	---	---	---	---	---	---			---	---	---	---	---	---	---
1132	48	64	A	2	2012-07-09 15:16:37	2012-10-27 12:18:20	TRUE	2012-10-27 12:18:20	---	---	---	84	9.94	---	Normal	Normal	---	---	---	---	---	Normal	---	---	---	---	---	---	---	---	---	---	---	---	---	---	---	---	---	---			---	---	---	---	---	---	---
1133	58	6	0	2	2012-04-24 12:25:04	2014-04-01 14:49:19	FALSE		---	---	---	58.7	4.155	---	SAM	SAM	79.4	8.215	laying	MAM	MAM	MAM	2014-03-13	1	0	---	---	1	0	---	0	1	1	1	1	1	1	1	1	1	---	---	0	---	---	---	1	1	1
1134	24	292	0	2	2013-04-10 12:41:56	2014-04-07 17:27:39	FALSE		19.03641993770137 72.85014959711836 -48.0 15.0	yes	---	81	9.26	---	Normal	Normal	87.4	12.3	standing	Normal	Normal	Normal	2014-04-03	1	---	---	---	1	---	---	---	1	1	1	1	1	1	1	1	1	9594147764		---	---	---	---	1	1	1
1135	5	140	A	2	2013-04-15 16:58:42	2013-08-29 12:15:46	TRUE	2013-08-29 12:15:46	19.038304768248082 72.85001370430759 -47.0 5.0	yes	---	87.8	10.5	---	Normal	Normal	89	10.5	---	MAM	MAM	MAM	2013-08-14	---	---	---	---	---	---	---	---	---	---	---	---	---	---	---	---	---	9702202430		---	---	---	---	---	---	---
1136	180	152	0	2	2013-11-12 15:45:01	2014-04-30 15:21:50	FALSE			noopenarea	---	68.5	8.2	laying	Normal	Normal	69.5	8.36	laying	Normal	Normal	Normal	2014-04-17	---	---	---	---	---	---	---	---	---	---	---	---	---	---	---	---	---			---	---	---	---	---	---	---
1137	26	128	0	2	2013-07-18 17:21:18	2014-04-10 17:35:40	FALSE			noservice	---	57.2	5.58	---	Normal	Normal	67.8	7.56	laying	Normal	Normal	Normal	2014-04-09	---	---	---	---	---	---	---	---	---	---	---	---	---	---	---	---	---	9867497173		---	---	---	---	---	---	---
1138	180	55	0	2	2013-04-22 12:48:12	2014-04-29 11:38:53	FALSE			noopenarea	---	86.5	10.35	---	Normal	Normal	90.2	11.32	standing	Normal	Normal	Normal	2014-04-16	---	---	---	---	---	---	---	---	---	---	---	---	---	---	---	---	---	9867223455		---	---	---	---	---	---	---
1139	54	173	A	2	2012-07-11 16:20:51	2012-10-04 11:54:35	TRUE	2012-10-04 11:54:35	---	---	---	88.5	12.3	---	Normal	Normal	---	---	---	---	---	Normal	---	---	---	---	---	---	---	---	---	---	---	---	---	---	---	---	---	---			---	---	---	---	---	---	---
1140	40	83	0	1	2013-11-22 12:13:23	2014-04-28 17:16:53	FALSE				---	54.3	4.04	laying	Normal	Normal	62	5.64	laying	Normal	Normal	Normal	2014-04-25	---	---	---	---	1	---	---	---	1	1	1	1	1	1	1	---	---	8655663203		---	---	---	---	1	1	1
1141	42	36	0	1	2013-05-11 18:33:23	2013-12-11 10:38:29	FALSE				---	54.5	4.07	---	Normal	Normal	67.2	7.21	laying	Normal	Normal	Normal	2013-12-10	---	---	---	---	1	---	---	---	1	1	1	1	1	1	1	---	---			---	---	---	---	1	1	1
1142	33	95	0	1	2012-07-17 16:38:44	2013-10-01 12:42:32	TRUE	2013-10-01 12:42:32	---	---	---	73.4	8.66	---	Normal	Normal	89.2	11.535	standing	Normal	Normal	Normal	2013-09-14	---	---	---	---	---	---	---	---	---	---	---	---	---	---	---	---	---			---	---	---	---	---	---	---
1143	64	166	0	1	2014-02-25 16:45:20	2014-04-28 16:26:09	FALSE			other	2	60	5.84	laying	Normal	Normal	62.5	6.4	laying	Normal	Normal	Normal	2014-04-17	---	---	---	---	---	---	---	---	---	---	---	---	---	---	---	---	---		---	---	---	---	---	---	---	---
1144	102	253	0	1	2013-04-09 16:00:06	2014-04-26 17:20:00	FALSE		19.045582178104286 72.85829791964204 -56.0 25.0	yes	---	71.5	7.255	---	Normal	Normal	80.7	9.23	standing	Normal	Normal	Normal	2014-04-08	---	---	---	---	---	---	---	---	---	---	---	---	---	---	---	---	---	9867797595		---	---	---	---	---	---	---
1145	179	41	0	1	2012-07-09 16:36:20	2014-01-11 15:50:36	TRUE	2014-01-11 15:50:36		noopenarea	---	79	8.5	---	Normal	Normal	82.5	11.3	---	Normal	Normal	Normal	2013-12-16	---	---	---	---	---	---	---	---	---	---	---	---	---	---	---	---	---			---	---	---	---	---	---	---
1146	16	235	0	1	2013-11-01 14:14:35	2014-04-03 16:24:55	FALSE			noopenarea	---	75.3	7.945	laying	Normal	Normal	---	---	---	---	---	Normal	2014-04-03	---	---	---	---	---	---	---	---	---	---	---	---	---	---	---	---	---			---	---	---	---	---	---	---
1147	40	164	A	1	2013-10-22 13:08:41	2014-04-29 10:41:32	FALSE				2.55	51.5	3.66	laying	Normal	Normal	60	5.35	laying	Normal	Normal	Normal	2014-04-25	---	---	---	---	1	---	---	---	1	1	1	1	1	1	1	---	---	9892885144	---	---	---	---	---	1	1	1
1148	28	111	A	1	2013-05-07 12:03:17	2014-04-18 16:43:05	FALSE		19.037785077794812 72.85124465700684 -64.0 5.0	yes	---	81.4	8.92	---	Normal	Normal	87.6	10.8	standing	Normal	Normal	Normal	2014-04-07	---	---	---	---	---	---	---	---	---	---	---	---	---	---	---	---	---	2224077201		---	---	---	---	---	---	---
1149	6	153	0	1	2013-06-20 16:51:22	2014-04-15 16:50:13	FALSE				---	68.5	8.16	---	Normal	Normal	71.8	9.42	laying	Normal	Normal	Normal	2014-04-10	---	---	---	---	---	---	---	---	---	---	---	---	---	---	---	---	---			---	---	---	---	---	---	---
1150	57	53	0	1	2012-07-25 15:23:23	2012-11-27 16:52:56	TRUE	2012-11-27 16:52:56		noservice	---	57	4.7	---	Normal	Normal	---	---	---	---	---	Normal	---	---	---	---	---	---	---	---	---	---	---	---	---	---	---	---	---	---			---	---	---	---	---	---	---
1151	59	53	A	1	2012-07-27 13:15:22	2013-10-25 16:20:25	TRUE	2013-10-25 16:20:25	---	---	---	57	4.7	---	Normal	Normal	71.5	8.185	---	Normal	Normal	Normal	2013-09-19	---	---	---	---	---	---	---	---	---	---	---	---	---	---	---	---	---			---	---	---	---	---	---	---
1152	40	33	A	1	2012-07-11 16:41:57	2013-01-17 17:17:46	TRUE	2013-01-17 17:17:46		noopenarea	---	85	11	---	Normal	Normal	89.5	12.305	---	Normal	Normal	Normal	---	---	---	---	---	---	---	---	---	---	---	---	---	---	---	---	---	---			---	---	---	---	---	---	---
1153	78	80	0	2	2013-10-24 16:47:07	2013-12-14 19:37:33	FALSE			noservice	---	77.5	8.97	laying	Normal	Normal	80	9.73	laying	Normal	Normal	Normal	2013-12-14	---	---	---	---	---	---	---	---	---	---	---	---	---	---	---	---	---			---	---	---	---	---	---	---
1154	20	150	A	2	2013-04-23 13:54:08	2014-02-18 17:37:23	TRUE	2014-02-18 17:37:23	19.0332738 72.8506642 0.0 1172.0	yes	---	86.7	9.67	---	MAM	MAM	91.7	11.85	standing	Normal	Normal	Normal	2014-02-11	---	---	---	---	---	---	---	---	---	---	---	---	---	---	---	---	---	8828806137		---	---	---	---	---	---	---
1155	19	86	A	2	2013-04-16 15:45:49	2014-04-23 16:47:35	FALSE		19.0356148567731 72.85185888405715 -64.0 20.0	yes	---	79	9.2	---	Normal	Normal	80.8	10.15	laying	Normal	Normal	Normal	2014-04-15	---	---	---	---	---	---	---	---	---	---	---	---	---	---	---	---	---	9892393706		---	---	---	---	---	---	---
1156	47	47	0	2	2012-07-09 12:21:08	2014-03-12 16:46:18	FALSE				---	63	6.3	---	Normal	Normal	87.7	11.38	standing	Normal	Normal	Normal	2014-03-12	---	---	---	---	---	---	---	---	---	---	---	---	---	---	---	---	---			---	---	---	---	---	---	---
1157	165	6	A	2	2012-07-11 14:44:09	2013-12-21 21:38:07	FALSE		---	---	---	56.6	5.8	---	Normal	Normal	---	---	---	---	---	Normal	2013-12-19	---	---	---	---	---	---	---	---	---	---	---	---	---	---	---	---	---			---	---	---	---	---	---	---
1158	89	312	0	2	2012-11-24 04:10:59	2014-04-25 16:55:01	FALSE			noopenarea	---	88.5	13.285	---	Normal	Normal	97.9	14.5	standing	Normal	Normal	Normal	2014-04-16	---	---	---	---	---	---	---	---	---	---	---	---	---	---	---	---	---			---	---	---	---	---	---	---
1159	6	139	0	2	2013-09-13 15:30:28	2014-04-15 16:57:09	FALSE		19.0369721 72.8468262 0.0 893.0	yes	---	63.8	6.25	laying	SAM	Normal	67.5	7.31	laying	Normal	Normal	Normal	2014-04-10	---	---	---	---	1	---	---	---	1	1	1	1	1	1	1	---	---			---	---	---	---	1	1	1
1160	81	90	0	1	2013-02-15 13:49:20	2014-04-16 17:28:41	FALSE			noservice	---	78.1	9	---	Normal	Normal	85.7	11.17	standing	Normal	Normal	Normal	2014-04-12	---	---	---	---	---	---	---	---	---	---	---	---	---	---	---	---	---		14.3	---	---	---	---	---	---	---
1161	31	135	0	1	2012-07-06 16:25:28	2012-11-27 16:22:14	TRUE	2012-11-27 16:22:14	---	---	---	91.5	13.04	---	Normal	Normal	96.8	14.36	---	Normal	Normal	Normal	---	---	---	---	---	---	---	---	---	---	---	---	---	---	---	---	---	---			---	---	---	---	---	---	---
1162	120	151	0	1	2014-02-05 13:02:17	2014-04-30 14:23:43	FALSE			noservice	---	60.2	5.72	laying	Normal	Normal	65.2	8.315	laying	Normal	Normal	Normal	2014-04-18	---	---	---	---	---	---	---	---	---	---	---	---	---	---	---	---	---	9987316656		---	---	---	---	---	---	---
1163	163	232	0	2	2013-08-21 12:29:24	2014-01-03 12:26:48	FALSE			noopenarea	---	51	3.545	---	Normal	Normal	58.7	5.57	laying	Normal	Normal	Normal	2013-12-11	---	---	---	---	---	---	---	---	---	---	---	---	---	---	---	---	---			---	---	---	---	---	---	---
1164	21	203	A	2	2013-04-09 17:06:58	2014-04-16 15:50:12	FALSE		19.035993037464465 72.8509163022193 -54.0 15.0	yes	---	86	9.31	---	MAM	MAM	92.7	11.5	standing	Normal	Normal	Normal	2014-04-08	---	---	---	---	---	---	---	---	---	---	---	---	---	---	---	---	---	9930211276		---	---	---	---	---	---	---
1165	37	184	A	1	2012-07-09 13:59:03	2012-12-19 10:45:12	TRUE	2012-12-19 10:45:12	---	---	---	79.7	9.3	---	Normal	Normal	---	---	---	---	---	Normal	---	---	---	---	---	---	---	---	---	---	---	---	---	---	---	---	---	---			---	---	---	---	---	---	---
1166	37	999	0	1	2012-08-10 12:56:17	2013-02-22 16:35:02	TRUE	2013-02-22 16:35:02		noopenarea	---	81	9.8	---	Normal	Normal	82.6	9.98	---	Normal	Normal	Normal	---	---	---	---	---	---	---	---	---	---	---	---	---	---	---	---	---	---			---	---	---	---	---	---	---
1167	77	94	0	1	2012-11-02 16:37:20	2013-12-16 20:51:37	FALSE			noopenarea	---	61.2	4.945	---	MAM	MAM	77.5	8.11	laying	Normal	Normal	Normal	2013-12-16	1	---	---	---	1	---	---	---	1	1	1	1	1	1	1	1	---	9322592763		1	---	---	---	1	1	1
1168	5	17	A	2	2014-01-29 12:45:53	2014-04-09 15:45:19	FALSE		19.03865536072257 72.85009619089737 -57.0 10.0	yes	---	69.9	8.09	laying	Normal	Normal	71.8	8.46	laying	Normal	Normal	Normal	2014-04-07	---	---	---	---	---	---	---	---	---	---	---	---	---	---	---	---	---	9892543435		---	---	---	---	---	---	---
1169	5	118	0	1	2014-03-28 13:02:29	2014-04-09 15:57:18	FALSE		19.037976431630668 72.85071210215902 -55.0 15.0	yes	---	60	5.05	laying	Normal	Normal	61.3	6	laying	Normal	Normal	Normal	2014-04-08	---	---	---	---	1	---	---	---	1	1	---	1	1	1	---	---	---			---	---	---	---	1	1	1
1170	84	28	0	1	2012-11-05 12:14:31	2013-11-15 16:39:40	TRUE	2013-11-15 16:39:40		noservice	---	89.5	12	---	Normal	Normal	90	11.065	---	Normal	Normal	Normal	2013-11-12	---	---	---	---	---	---	---	---	---	---	---	---	---	---	---	---	---	9322320290	14.5	---	---	---	---	---	---	---
1171	160	80	A	1	2012-11-22 14:52:53	2013-12-21 14:51:26	FALSE			noservice	---	46	3.52	---	Normal	Normal	54	5.675	---	Normal	Normal	Normal	2013-12-09	---	---	---	---	1	---	---	---	1	1	1	1	1	1	1	---	---	9987331429		---	---	---	---	1	1	1
1172	55	10	A	1	2012-08-11 15:19:06	2012-12-05 17:05:00	TRUE	2012-12-05 17:05:00	---	---	---	55	5.3	---	Normal	Normal	58.2	5.65	---	Normal	Normal	Normal	---	---	---	---	---	---	---	---	---	---	---	---	---	---	---	---	---	---			---	---	---	---	---	---	---
1173	55	10	A	1	2012-07-25 11:39:02	2012-10-26 15:42:08	TRUE	2012-10-26 15:42:08	---	---	---	55	5.3	---	Normal	Normal	---	---	---	---	---	Normal	---	---	---	---	---	---	---	---	---	---	---	---	---	---	---	---	---	---			---	---	---	---	---	---	---
1174	43	56	0	1	2013-05-09 17:06:10	2014-02-25 17:23:47	FALSE			noservice	---	61.5	5.65	laying	Normal	Normal	72.5	9.375	laying	Normal	Normal	Normal	2014-02-24	---	---	---	---	1	---	---	---	1	1	1	1	1	1	1	---	---			---	---	---	---	1	1	1
1175	69	255	0	1	2012-10-15 14:41:48	2014-02-04 18:14:00	FALSE			noservice	---	69.9	7.84	laying	Normal	Normal	79	9.75	standing	Normal	Normal	Normal	2013-12-11	---	---	---	---	---	---	---	---	---	---	---	---	---	---	---	---	---		14	---	---	---	---	---	---	---
1176	73	215	A	1	2013-02-20 17:21:38	2014-02-10 14:23:35	FALSE			noopenarea	---	62.3	5.165	---	MAM	MAM	65.5	9.2	laying	Normal	Normal	Normal	2013-12-10	---	---	---	---	---	---	---	---	---	---	---	---	---	---	---	---	---		11	---	---	---	---	---	---	---
1177	74	81	A	1	2012-08-03 07:36:48	2013-08-16 16:05:22	TRUE	2013-08-16 16:05:22	---	---	---	77.1	9.32	---	Normal	Normal	81	12	---	Normal	Normal	Normal	2013-07-15	---	---	---	---	---	---	---	---	---	---	---	---	---	---	---	---	---		14.5	---	---	---	---	---	---	---
1178	72	7	0	1	2012-06-22 12:04:08	2013-03-26 12:55:01	TRUE	2013-03-26 12:55:01	---	---	---	88.3	11.9	---	Normal	Normal	---	---	---	---	---	Normal	---	---	---	---	---	---	---	---	---	---	---	---	---	---	---	---	---	---	---	---	---	---	---	---	---	---	---
1179	56	29	0	1	2012-12-08 15:39:42	2014-04-17 10:15:47	FALSE			noservice	---	49.5	2.6	laying	MAM	MAM	76.5	8.7	laying	Normal	Normal	Normal	2014-04-16	---	---	---	---	1	---	---	---	1	0	0	1	1	0	0	---	---		---	---	---	---	---	1	1	0
1180	120	106	0	1	2013-04-26 14:14:08	2014-03-26 16:53:09	TRUE	2014-03-26 16:53:09	19.05121827058977 72.8618011851313 -57.0 10.0	yes	---	80.2	9.3	---	Normal	Normal	86	10.585	standing	Normal	Normal	Normal	2014-03-18	---	---	---	---	---	---	---	---	---	---	---	---	---	---	---	---	---	9987876860		---	---	---	---	---	---	---
1181	37	126	0	1	2012-07-09 12:34:14	2014-01-27 16:31:10	TRUE	2014-01-27 16:31:10		noopenarea	---	77	8.2	---	Normal	Normal	91.4	11.695	standing	Normal	Normal	Normal	2013-12-11	---	---	---	---	---	---	---	---	---	---	---	---	---	---	---	---	---			---	---	---	---	---	---	---
1182	50	173	A	1	2012-12-24 14:53:46	2013-09-27 15:03:04	TRUE	2013-09-27 15:03:04		noopenarea	---	80	8.5	---	MAM	MAM	88.7	9.2	standing	SAM	SAM	SAM	2013-09-25	1	1	1	1	1	1	---	1	1	1	1	1	1	1	1	1	1			1	---	---	---	1	1	1
1183	20	31	0	1	2013-04-02 16:51:50	2014-04-04 17:31:13	FALSE				---	75.5	8.41	---	Normal	Normal	82.7	9.9	standing	Normal	Normal	Normal	2014-04-04	---	---	---	---	---	---	---	---	---	---	---	---	---	---	---	---	---			---	---	---	---	---	---	---
1184	103	20	0	1	2013-04-10 13:09:55	2014-03-12 15:00:05	FALSE		19.0480058 72.8570692 0.0 713.0	yes	---	77	8.11	---	Normal	Normal	83.7	9.635	standing	Normal	Normal	Normal	2014-03-12	---	---	---	---	---	---	---	---	---	---	---	---	---	---	---	---	---	9820431349		0	---	---	---	---	---	---
1185	52	48	0	1	2012-09-25 10:42:16	2014-03-12 16:35:42	FALSE			noservice	---	59.5	4.695	---	MAM	MAM	75	8.635	laying	Normal	Normal	Normal	2014-03-12	---	---	---	---	1	---	---	---	0	0	0	1	0	0	0	---	---			---	---	---	---	1	0	0
1186	49	36	0	1	2012-07-05 11:56:01	2013-12-27 13:44:33	FALSE			noopenarea	---	70	8.5	laying	Normal	Normal	84	11.04	laying	Normal	Normal	Normal	2013-12-10	---	---	---	---	---	---	---	---	---	---	---	---	---	---	---	---	---	8692855880		---	---	---	---	---	---	---
1187	42	213	0	1	2012-10-03 15:07:06	2014-02-03 15:18:02	FALSE			noopenarea	---	70	8.1	laying	Normal	Normal	79.5	8.935	laying	Normal	Normal	Normal	2013-12-26	0	0	---	---	1	0	---	0	1	1	0	1	1	1	0	0	1	9987572909		0	---	---	---	1	1	1
1188	54	241	0	1	2012-05-29 15:36:01	2013-12-18 23:52:57	FALSE		---		---	68	6.3	---	MAM	MAM	85.7	10.075	standing	Normal	Normal	Normal	2013-12-18	1	0	---	---	1	0	---	0	1	1	1	1	1	1	1	1	0	---	---	---	---	---	---	1	1	1
1189	76	290	0	1	2013-01-17 17:25:28	2013-10-30 13:24:45	TRUE	2013-10-30 13:24:45		noopenarea	---	86	12.205	---	Normal	Normal	91.7	13.32	standing	Normal	Normal	Normal	2013-10-14	---	---	---	---	---	---	---	---	---	---	---	---	---	---	---	---	---		16	---	---	---	---	---	---	---
1190	57	203	0	1	2014-01-20 11:51:15	2014-04-12 17:11:44	FALSE			noservice	3.2	52	3.05	laying	MAM	MAM	57.5	4.66	laying	Normal	Normal	Normal	2014-04-12	---	---	---	---	1	---	---	---	---	---	---	1	---	---	---	---	---	9867737706	---	---	---	---	---	1	---	---
1191	61	302	0	1	2012-06-25 14:34:43	2014-04-17 17:37:02	FALSE			noopenarea	---	72	8.675	---	Normal	Normal	87.7	10.26	standing	Normal	Normal	Normal	2014-04-10	---	---	---	---	---	---	---	---	---	---	---	---	---	---	---	---	---		---	---	---	---	---	---	---	---
1192	39	114	A	1	2012-07-11 13:57:05	2012-11-28 15:41:40	TRUE	2012-11-28 15:41:40	---	---	---	86.8	10.695	---	Normal	Normal	88.5	11.425	---	Normal	Normal	Normal	---	---	---	---	---	---	---	---	---	---	---	---	---	---	---	---	---	---			---	---	---	---	---	---	---
1193	155	156	0	1	2012-07-12 14:44:30	2014-01-08 17:26:46	TRUE	2014-01-08 17:26:46	---	---	---	69.5	8.63	---	Normal	Normal	92.3	12.59	standing	Normal	Normal	Normal	2013-12-10	---	---	---	---	---	---	---	---	---	---	---	---	---	---	---	---	---			---	---	---	---	---	---	---
1194	78	231	0	1	2012-11-09 15:21:06	2013-07-23 16:03:59	TRUE	2013-07-23 16:03:59		noopenarea	---	85	12.01	---	Normal	Normal	91	12.745	---	Normal	Normal	Normal	2013-07-18	---	---	---	---	---	---	---	---	---	---	---	---	---	---	---	---	---	9773372642	17	---	---	---	---	---	---	---
1195	161	171	0	1	2012-07-18 17:26:20	2014-01-22 13:34:22	FALSE			noservice	---	70.5	8.86	---	Normal	Normal	86.2	10.86	standing	Normal	Normal	Normal	2013-12-16	---	---	---	---	---	---	---	---	---	---	---	---	---	---	---	---	---			---	---	---	---	---	---	---
1196	74	9	A	1	2013-01-11 14:46:40	2013-03-26 16:58:09	TRUE	2013-03-26 16:58:09	19.04278032357366 72.84908351290622 -55.0 10.0	yes	---	79	10.37	---	Normal	Normal	83.5	10.455	---	Normal	Normal	Normal	2013-02-14	---	---	---	---	---	---	---	---	---	---	---	---	---	---	---	---	---		13	---	---	---	---	---	---	---
1197	21	112	0	1	2013-04-12 16:57:13	2013-08-29 13:15:17	TRUE	2013-08-29 13:15:17		noopenarea	---	92.2	12.025	---	Normal	Normal	93	11.78	---	Normal	Normal	Normal	2013-08-13	---	---	---	---	---	---	---	---	---	---	---	---	---	---	---	---	---			---	---	---	---	---	---	---
1198	52	13	0	1	2012-07-06 16:12:13	2012-07-16 16:36:05	TRUE	2012-07-16 16:36:05	---	---	---	88	11.3	---	Normal	Normal	---	---	---	---	---	Normal	---	---	---	---	---	---	---	---	---	---	---	---	---	---	---	---	---	---			---	---	---	---	---	---	---
1199	151	204	0	1	2012-10-17 15:15:22	2013-02-13 12:07:05	TRUE	2013-02-13 12:07:05		noservice	---	52.8	3.69	---	Normal	Normal	---	---	---	---	---	Normal	---	---	---	---	---	---	---	---	---	---	---	---	---	---	---	---	---	---	9320692201		---	---	---	---	---	---	---
1200	2	79	A	1	2014-04-08 12:26:21	2014-04-08 12:26:21	FALSE		19.0428531 72.8497083 0.0 756.0	yes	---	55	5.27	laying	Normal	Normal	---	---	---	---	---	Normal	---	---	---	---	---	---	---	---	---	---	---	---	---	---	---	---	---	---			---	---	---	---	---	---	---
1201	84	160	0	1	2014-01-27 09:24:01	2014-01-27 09:24:01	FALSE		19.0461134 72.8512873 0.0 1114.0	yes	---	74.3	9.66	laying	Normal	Normal	---	---	---	---	---	Normal	---	---	---	---	---	---	---	---	---	---	---	---	---	---	---	---	---	---	8976956907		---	---	---	---	---	---	---
1202	18	25	0	1	2013-04-02 15:16:54	2014-04-08 14:29:36	FALSE		19.0340086 72.8522404 0.0 1148.0	yes	---	76	10.175	---	Normal	Normal	86.7	12.25	standing	Normal	Normal	Normal	2014-04-08	---	---	---	---	---	---	---	---	---	---	---	---	---	---	---	---	---	9987156943		---	---	---	---	---	---	---
1203	37	160	A	1	2012-06-19 14:42:36	2013-06-04 10:31:56	TRUE	2013-06-04 10:31:56	19.04096606571581 72.85101248467764 -58.0 10.0	yes	---	74.4	7.085	---	MAM	MAM	80.5	8.225	---	MAM	MAM	MAM	2013-04-16	1	1	1	1	1	1	0	1	1	1	1	1	1	1	1	1	1		---	0	---	---	---	1	1	1
1204	33	289	0	1	2014-01-31 14:12:06	2014-04-28 11:49:27	FALSE			other	---	70	8.88	laying	Normal	Normal	73	10.03	laying	Normal	Normal	Normal	2014-04-15	---	---	---	---	---	---	---	---	---	---	---	---	---	---	---	---	---	8080612219		---	---	---	---	---	---	---
1205	170	122	A	2	2013-10-14 14:41:50	2014-04-29 11:42:07	FALSE			noservice	---	77	10.33	laying	Normal	Normal	83.3	11.7	laying	Normal	Normal	Normal	2014-04-25	---	---	---	---	---	---	---	---	---	---	---	---	---	---	---	---	---			---	---	---	---	---	---	---
1206	83	363	0	2	2012-12-17 14:23:22	2014-04-23 11:46:09	FALSE		19.0476688 72.8504126 0.0 734.0	yes	---	57	4.5	laying	Normal	Normal	74	6.175	laying	SAM	SAM	SAM	2014-04-21	1	---	---	---	1	---	---	---	1	1	1	1	1	1	1	1	0			1	---	---	---	1	1	1
1207	73	17	0	2	2012-07-10 14:32:40	2013-12-26 17:20:09	FALSE		---	---	---	75.1	8.4	---	Normal	Normal	81.7	11.7	standing	Normal	Normal	Normal	2013-12-09	---	---	---	---	---	---	---	---	---	---	---	---	---	---	---	---	---	9768875435	14	---	---	---	---	---	---	---
1208	73	29	A	2	2014-01-29 14:16:06	2014-04-28 13:33:17	FALSE			noopenarea	3.06	60	5.19	laying	Normal	Normal	65	6.72	laying	Normal	Normal	Normal	2014-04-10	---	---	---	---	1	---	---	---	1	1	0	1	1	1	0	---	---	9699032626	---	---	---	---	---	1	1	1
1209	151	190	0	2	2012-07-10 12:27:11	2014-04-11 13:42:55	FALSE		---	---	---	67.3	7.6	---	Normal	Normal	86.8	10.765	standing	Normal	Normal	Normal	2014-04-09	---	---	---	---	---	---	---	---	---	---	---	---	---	---	---	---	---			---	---	---	---	---	---	---
1210	40	39	0	2	2012-07-14 15:48:23	2013-05-13 10:43:59	TRUE	2013-05-13 10:43:59			---	75.7	8.405	---	Normal	Normal	85.8	11.65	---	Normal	Normal	Normal	2013-05-11	---	---	---	---	---	---	---	---	---	---	---	---	---	---	---	---	---			---	---	---	---	---	---	---
1211	89	251	0	2	2014-01-16 13:17:49	2014-04-25 16:47:12	FALSE		19.0481866 72.8513167 0.0 685.0	yes	---	83.4	12.79	standing	Normal	Normal	---	---	---	---	---	Normal	2014-04-16	---	---	---	---	---	---	---	---	---	---	---	---	---	---	---	---	---	9867497455		---	---	---	---	---	---	---
1212	107	272	0	2	2013-04-15 12:52:29	2014-03-11 13:20:00	FALSE		19.045921321248542 72.85923790452145 -52.0 15.0	yes	---	70.3	7.895	---	Normal	Normal	74.5	9.32	laying	Normal	Normal	Normal	2014-03-11	---	---	---	---	---	---	---	---	---	---	---	---	---	---	---	---	---	9321886945		---	---	---	---	---	---	---
1213	81	181	0	2	2012-11-09 12:40:00	2014-01-20 13:41:43	FALSE			noservice	---	80.5	10	laying	Normal	Normal	99.1	15.645	---	Normal	Normal	Normal	2013-12-23	---	---	---	---	---	---	---	---	---	---	---	---	---	---	---	---	---	9821168455	14.3	---	---	---	---	---	---	---
1214	73	274	0	2	2013-04-24 15:19:58	2014-04-15 16:44:01	FALSE			noopenarea	---	62.5	6.7	---	Normal	Normal	74	9.5	laying	Normal	Normal	Normal	2014-04-09	---	---	---	---	1	---	---	---	1	1	1	1	1	1	1	---	---		12	---	---	---	---	1	1	1
1215	55	113	0	2	2012-10-12 16:26:35	2013-07-10 17:15:28	TRUE	2013-07-10 17:15:28			---	70.3	8.6	---	Normal	Normal	80	10.9	---	Normal	Normal	Normal	2013-07-09	---	---	---	---	---	---	---	---	---	---	---	---	---	---	---	---	---			---	---	---	---	---	---	---
1216	75	999	0	2	2014-04-30 16:36:41	2014-04-30 16:36:41	FALSE			noopenarea	---	57	5.195	laying	Normal	Normal	---	---	---	---	---	Normal	---	---	---	---	---	---	---	---	---	---	---	---	---	---	---	---	---	---		13	---	---	---	---	---	---	---
1217	5	8	A	2	2013-04-19 11:34:03	2014-04-09 15:46:06	FALSE		19.038892908241394 72.85031606084793 -56.0 5.0	yes	---	81.5	10.34	---	Normal	Normal	90.2	11.6	standing	Normal	Normal	Normal	2014-04-07	---	---	---	---	---	---	---	---	---	---	---	---	---	---	---	---	---	9702243005		---	---	---	---	---	---	---
1218	69	39	0	2	2012-10-03 15:40:57	2012-10-16 16:48:11	TRUE	2012-10-16 16:48:11		noservice	---	94	12.445	---	Normal	Normal	---	---	---	---	---	Normal	---	---	---	---	---	---	---	---	---	---	---	---	---	---	---	---	---	---		16.5	---	---	---	---	---	---	---
1219	50	134	B	2	2013-12-27 11:56:22	2014-03-04 16:04:02	FALSE				3.36	54	4.36	laying	Normal	Normal	59.5	5.925	laying	Normal	Normal	Normal	2014-03-04	---	---	---	---	---	---	---	---	---	---	---	---	---	---	---	---	---	8080668038	---	---	---	---	---	---	---	---
1220	6	79	A	2	2013-06-19 15:43:57	2014-04-25 12:47:13	FALSE				---	78.4	9.08	---	Normal	Normal	81.2	10.38	standing	Normal	Normal	Normal	2014-04-10	---	---	---	---	---	---	---	---	---	---	---	---	---	---	---	---	---			---	---	---	---	---	---	---
1221	7	185	0	2	2013-12-24 14:40:09	2014-04-10 17:01:38	FALSE			noopenarea	---	78.5	8.47	laying	MAM	MAM	81.2	9.19	standing	Normal	Normal	Normal	2014-04-09	---	---	---	---	---	---	---	---	---	---	---	---	---	---	---	---	---			---	---	---	---	---	---	---
1222	81	188	0	2	2012-11-09 13:12:14	2013-04-09 17:06:06	TRUE	2013-04-09 17:06:06		noservice	---	79.6	9.23	---	Normal	Normal	82.5	11.185	---	Normal	Normal	Normal	2013-03-13	---	---	---	---	---	---	---	---	---	---	---	---	---	---	---	---	---		14.9	---	---	---	---	---	---	---
1223	85	22	0	2	2012-10-17 12:14:28	2013-12-04 07:19:58	TRUE	2013-12-04 07:19:58	19.0479658 72.8501245 0.0 918.0	yes	---	83.5	10.555	---	Normal	Normal	92.7	12.38	standing	Normal	Normal	Normal	2013-11-19	---	---	---	---	---	---	---	---	---	---	---	---	---	---	---	---	---	9323452328	14.5	---	---	---	---	---	---	---
1224	77	219	0	2	2012-11-02 15:44:27	2013-12-19 13:41:07	FALSE			noservice	---	68	7.625	laying	Normal	Normal	80	9.82	laying	Normal	Normal	Normal	2013-12-17	---	---	---	---	---	---	---	---	---	---	---	---	---	---	---	---	---	7738910647	16	---	---	---	---	---	---	---
1225	5	52	0	1	2013-04-22 13:15:42	2014-04-09 15:59:53	FALSE		19.037917706884784 72.84972687103861 -65.0 5.0	yes	---	51	3.17	laying	Normal	Normal	61.5	7.93	laying	Normal	Normal	Normal	2014-04-07	---	---	---	---	1	---	---	---	1	1	1	1	1	1	1	---	---	9773455330		---	---	---	---	1	1	1
1226	4	244	0	1	2013-11-12 14:18:28	2014-04-07 17:49:04	FALSE				---	67.1	6.54	laying	Normal	Normal	68.3	6.68	laying	Normal	Normal	Normal	2014-04-02	---	---	---	---	---	---	---	---	---	---	---	---	---	---	---	---	---	9699921582		---	---	---	---	---	---	---
1227	6	143	0	1	2013-10-18 13:40:05	2014-04-15 16:51:03	FALSE			yes	2.05	47	2.11	laying	SAM	SAM	53.9	5.27	laying	Normal	Normal	Normal	2014-04-10	---	---	---	---	1	---	---	---	1	1	1	1	1	1	1	---	---	9967659234	---	---	---	---	---	1	1	1
1228	40	101	0	2	2012-10-17 16:42:05	2014-04-28 17:20:55	FALSE			noopenarea	---	68	6.83	laying	Normal	Normal	86.2	10.375	standing	Normal	Normal	Normal	2014-04-25	1	---	---	---	1	---	---	---	1	1	1	1	1	1	1	1	0	9632563943		---	---	---	---	1	1	1
1229	40	101	0	2	2012-05-28 17:09:19	2013-03-07 15:52:26	TRUE	2013-03-07 15:52:26	---		---	66.3	5.795	---	SAM	SAM	69.5	6.7	---	MAM	MAM	MAM	---	1	---	---	---	1	---	---	---	1	1	1	1	1	1	1	1	0	---	---	---	---	---	---	1	1	1
1230	160	156	A	1	2013-12-31 16:00:25	2014-04-21 11:19:23	FALSE			noservice	---	57	4.89	laying	Normal	Normal	62	6.1	laying	Normal	Normal	Normal	2014-02-19	---	---	---	---	1	---	---	---	1	---	---	1	1	---	---	---	---			---	---	---	---	1	1	---
1231	162	38	0	2	2012-07-17 13:06:26	2013-04-30 17:18:42	TRUE	2013-04-30 17:18:42	---		---	68.6	4.44	---	SAM	SAM	70.5	8.8	---	Normal	Normal	Normal	2013-04-17	---	---	---	---	---	---	---	---	---	---	---	---	---	---	---	---	---			---	---	---	---	---	---	---
1232	164	65	A	2	2014-01-02 13:43:53	2014-01-02 13:43:53	FALSE			noopenarea	---	79.2	8.77	laying	Normal	Normal	---	---	---	---	---	Normal	---	---	---	---	---	---	---	---	---	---	---	---	---	---	---	---	---	---			---	---	---	---	---	---	---
1233	40	60	0	2	2012-08-11 14:42:04	2014-04-28 17:08:17	FALSE				---	71.8	7.5	laying	MAM	MAM	84.7	10.095	standing	Normal	Normal	Normal	2014-04-25	---	---	---	---	---	---	---	---	---	---	---	---	---	---	---	---	---			---	---	---	---	---	---	---
1234	75	243	A	1	2012-10-25 14:58:05	2014-04-30 16:12:01	FALSE		19.041185256498103 72.85050877031064 -53.0 5.0	yes	---	48.5	2.67	---	Normal	Normal	76	9.335	laying	Normal	Normal	Normal	2014-04-17	---	---	---	---	1	---	---	---	1	1	1	1	1	1	1	---	---	9323292604	11.5	---	---	---	---	1	1	1
1235	70	52	0	1	2012-10-03 17:32:05	2012-11-20 11:21:33	TRUE	2012-11-20 11:21:33		noopenarea	---	93.6	14.855	---	Normal	Normal	---	---	---	---	---	Normal	---	---	---	---	---	---	---	---	---	---	---	---	---	---	---	---	---	---	9594843414		---	---	---	---	---	---	---
1236	78	85	0	1	2012-11-08 16:14:35	2014-01-04 11:27:07	FALSE			noservice	---	59	3.965	laying	SAM	SAM	81	9.58	laying	Normal	Normal	Normal	2013-12-14	---	---	---	---	1	---	---	---	1	1	---	1	1	1	---	---	---	9594187874		---	---	---	---	1	1	1
1237	96	17	A	1	2013-06-26 17:53:11	2013-07-12 13:37:20	TRUE	2013-07-12 13:37:20		noopenarea	---	81	9.795	---	Normal	Normal	---	---	---	---	---	Normal	---	---	---	---	---	---	---	---	---	---	---	---	---	---	---	---	---	---			---	---	---	---	---	---	---
1238	96	17	A	1	2013-06-21 16:41:12	2013-12-04 05:45:17	TRUE	2013-12-04 05:45:17		noopenarea	---	81	9.795	---	Normal	Normal	85.7	10.245	standing	Normal	Normal	Normal	2013-11-13	---	---	---	---	---	---	---	---	---	---	---	---	---	---	---	---	---	9563214756		---	---	---	---	---	---	---
1239	120	297	0	1	2013-05-06 14:02:08	2014-04-28 17:50:35	FALSE			noservice	---	71.2	8	---	Normal	Normal	77	9.585	laying	Normal	Normal	Normal	2014-04-25	---	---	---	---	---	---	---	---	---	---	---	---	---	---	---	---	---	8108983860		---	---	---	---	---	---	---
1240	43	23	0	1	2013-05-10 15:05:51	2014-02-26 17:33:18	FALSE			noopenarea	2.17	46	2.5	laying	Normal	Normal	74	7.59	laying	Normal	Normal	Normal	2014-02-24	---	---	---	---	1	---	---	---	1	1	1	1	1	1	1	---	---	9892760738	---	---	---	---	---	1	1	1
1241	74	322	0	1	2013-01-02 13:32:39	2014-04-30 20:49:23	FALSE			noopenarea	---	58.9	2.45	---	SAM	SAM	68.5	8.165	---	Normal	Normal	Normal	2014-04-12	---	---	---	---	1	---	---	---	1	1	1	1	1	1	1	---	---	8898369246	---	---	---	---	---	1	1	1
1242	66	137	0	1	2012-06-22 12:27:21	2014-04-30 10:40:48	FALSE			noopenarea	---	57	4.6	---	Normal	Normal	78.9	9.3	standing	Normal	Normal	Normal	2014-04-22	---	---	---	---	---	---	---	---	---	---	---	---	---	---	---	---	---		---	---	---	---	---	---	---	---
1243	41	89	0	1	2013-04-12 17:36:33	2013-12-17 10:37:51	FALSE				---	66.8	6.905	---	Normal	Normal	72.5	8.225	laying	Normal	Normal	Normal	2013-12-16	---	---	---	---	---	---	---	---	---	---	---	---	---	---	---	---	---	9699295005		---	---	---	---	---	---	---
1244	72	51	0	1	2012-06-25 12:42:48	2012-11-24 15:48:13	TRUE	2012-11-24 15:48:13	---	---	---	87.1	10.35	---	Normal	Normal	---	---	---	---	---	Normal	---	---	---	---	---	---	---	---	---	---	---	---	---	---	---	---	---	---	---	---	---	---	---	---	---	---	---
1245	73	223	0	1	2012-07-18 15:23:15	2013-12-27 22:42:03	TRUE	2013-12-27 22:42:03	---	---	---	82.7	9.4	---	Normal	Normal	87.4	11.2	standing	Normal	Normal	Normal	2013-12-10	---	---	---	---	---	---	---	---	---	---	---	---	---	---	---	---	---	9892003986	14	---	---	---	---	---	---	---
1246	68	129	0	1	2013-02-04 15:30:33	2014-01-23 23:32:00	FALSE			noservice	---	70.6	8.49	laying	Normal	Normal	82	10.915	laying	Normal	Normal	Normal	2013-12-10	---	---	---	---	---	---	---	---	---	---	---	---	---	---	---	---	---		15.1	---	---	---	---	---	---	---
1247	36	88	A	1	2013-03-20 10:58:45	2014-03-27 12:10:22	FALSE			noopenarea	---	45.5	2.185	laying	Normal	Normal	62	5.945	laying	Normal	Normal	Normal	2014-03-07	---	---	---	---	1	---	---	---	1	1	0	1	1	1	0	---	---			---	---	---	---	1	1	1
1248	81	178	0	1	2013-11-13 12:40:00	2014-01-21 15:12:51	FALSE		19.0447189 72.8486715 0.0 746.0	yes	---	78.4	9.825	standing	Normal	Normal	79.7	9.63	standing	Normal	Normal	Normal	2013-12-10	---	---	---	---	---	---	---	---	---	---	---	---	---	---	---	---	---			---	---	---	---	---	---	---
1249	84	62	0	1	2013-04-12 16:51:15	2014-04-26 15:10:24	FALSE			other	---	74	10.095	---	Normal	Normal	84.7	12	standing	Normal	Normal	Normal	2014-04-26	---	---	---	---	---	---	---	---	---	---	---	---	---	---	---	---	---		16.8	---	---	---	---	---	---	---
1250	68	164	0	1	2013-10-26 16:59:28	2013-12-11 22:45:12	FALSE			noservice	---	77.6	9.65	laying	Normal	Normal	---	---	---	---	---	Normal	2013-12-10	---	---	---	---	---	---	---	---	---	---	---	---	---	---	---	---	---			---	---	---	---	---	---	---
1251	71	165	0	1	2012-10-30 15:03:22	2013-12-17 20:46:36	FALSE			noopenarea	---	74.2	9.05	---	Normal	Normal	76.7	9.6	standing	Normal	Normal	Normal	2013-12-17	---	---	---	---	---	---	---	---	---	---	---	---	---	---	---	---	---	9920373798	15.3	---	---	---	---	---	---	---
1252	53	69	0	1	2012-07-09 14:10:38	2013-03-18 15:56:47	TRUE	2013-03-18 15:56:47	---	---	---	66	6.7	---	Normal	Normal	75.6	8.475	---	Normal	Normal	Normal	2013-02-14	---	---	---	---	---	---	---	---	---	---	---	---	---	---	---	---	---			---	---	---	---	---	---	---
1253	70	46	0	1	2013-11-21 14:13:43	2014-01-06 15:22:04	FALSE				3.25	61.5	5.575	laying	Normal	Normal	62	6.27	laying	Normal	Normal	Normal	2013-12-11	---	---	---	---	1	---	---	---	1	1	---	1	1	1	---	---	---		---	---	---	---	---	1	1	1
1254	5	90	A	1	2014-04-23 11:22:32	2014-04-23 17:45:46	FALSE			yes	2.1	52.2	3.26	laying	Normal	Normal	---	---	---	---	---	Normal	---	---	---	---	---	1	---	---	---	---	---	---		---	---	---	---	---	7738672507	---	---	---	---	---	1	---	---
1255	4	10	A	1	2013-04-02 12:58:11	2014-04-16 16:34:32	FALSE		19.0408316 72.8500155 0.0 823.0	yes	---	83.7	10.045	---	Normal	Normal	88	12.67	standing	Normal	Normal	Normal	2014-04-02	---	---	---	---	---	---	---	---	---	---	---	---	---	---	---	---	---	8655671540		---	---	---	---	---	---	---
1256	40	86	0	1	2012-10-18 11:15:02	2014-04-28 17:18:02	FALSE			noopenarea	---	79	8.98	laying	Normal	Normal	94.5	11.4	standing	Normal	Normal	Normal	2014-04-25	1	1	0	---	1	1	---	1	1	1	1	1	1	1	1	1	1	8632589643		---	---	---	---	1	1	1
1257	162	25	0	1	2012-07-05 15:35:01	2014-04-23 16:04:46	FALSE			noservice	---	72.5	8.125	---	Normal	Normal	93.7	11.95	standing	Normal	Normal	Normal	2014-04-21	1	1	1	---	1	1	1	1	1	1	1	1	1	1	1	1	1			---	---	---	---	1	1	1
1258	89	333	A	1	2012-11-16 01:29:26	2013-06-26 17:25:37	TRUE	2013-06-26 17:25:37		noopenarea	---	90	12	---	Normal	Normal	95.5	12.7	---	Normal	Normal	Normal	2013-06-21	---	---	---	---	---	---	---	---	---	---	---	---	---	---	---	---	---	9967522488		---	---	---	---	---	---	---
1259	84	144	0	1	2013-02-12 16:57:15	2013-12-13 11:17:49	FALSE			noservice	---	66.4	6.47	---	Normal	Normal	67	6.675	---	Normal	Normal	Normal	2013-12-11	---	---	---	---	---	---	---	---	---	---	---	---	---	---	---	---	---		15.5	---	---	---	---	---	---	---
1260	54	149	0	1	2012-07-11 16:01:53	2014-04-30 16:50:06	FALSE		---	---	---	51	3.8	---	Normal	Normal	72.2	7.175	standing	MAM	MAM	MAM	2014-01-22	1	---	---	---	1	---	---	---	1	1	1	1	1	1	1	1	---			---	---	---	---	1	1	1
1261	94	195	0	1	2013-04-05 17:11:55	2013-09-10 17:34:15	TRUE	2013-09-10 17:34:15	19.0367002 72.854232 0.0 972.0	yes	---	99.6	13.785	---	Normal	Normal	102	15.15	---	Normal	Normal	Normal	2013-09-10	---	---	---	---	---	---	---	---	---	---	---	---	---	---	---	---	---	9320431857		---	---	---	---	---	---	---
1262	80	141	0	1	2012-12-06 14:28:19	2013-12-12 17:29:27	FALSE		19.0441647 72.848652 0.0 742.0	yes	---	80.9	10.6	---	Normal	Normal	92	11.5	standing	Normal	Normal	Normal	2013-12-12	---	---	---	---	---	---	---	---	---	---	---	---	---	---	---	---	---		16	---	---	---	---	---	---	---
1263	152	3	A	1	2013-12-31 12:34:34	2013-12-31 12:34:34	FALSE			noopenarea	---	72.5	8.585	laying	Normal	Normal	---	---	---	---	---	Normal	---	---	---	---	---	---	---	---	---	---	---	---	---	---	---	---	---	---			---	---	---	---	---	---	---
1264	80	5	0	1	2012-12-04 15:43:41	2014-01-27 15:52:33	FALSE				---	65.4	3.965	laying	SAM	SAM	68.5	7.1	laying	Normal	Normal	Normal	2013-12-11	---	---	---	---	1	---	---	---	1	1	1	1	0	1	0	---	---	9323067837	11	---	---	---	---	1	1	1
1265	38	197	0	1	2013-10-18 12:29:44	2014-03-13 17:46:06	TRUE	2014-03-13 17:46:06		noservice	3	59.4	4.995	laying	Normal	Normal	64	6.2	laying	Normal	Normal	Normal	2014-03-13	---	---	---	---	1	---	---	---	1	---	---	1	1	---	---	---	---		---	---	---	---	---	1	1	---
1266	33	226	0	1	2013-04-15 13:00:17	2014-04-28 11:19:53	FALSE			other	---	57	5.255	laying	Normal	Normal	73	8.8	laying	Normal	Normal	Normal	2014-04-15	---	---	---	---	---	---	---	---	---	---	---	---	---	---	---	---	---			---	---	---	---	---	---	---
1267	34	187	0	1	2012-08-17 16:23:29	2013-09-25 10:27:07	TRUE	2013-09-25 10:27:07		other	---	78.5	7.62	---	MAM	MAM	84.1	9.85	---	Normal	Normal	Normal	2013-08-22	---	---	---	---	---	---	---	---	---	---	---	---	---	---	---	---	---			---	---	---	---	---	---	---
1268	33	183	0	1	2012-07-18 16:34:21	2014-04-28 11:00:42	FALSE		---	---	---	76.5	9.345	---	Normal	Normal	95.7	12.97	standing	Normal	Normal	Normal	2014-04-15	---	---	---	---	---	---	---	---	---	---	---	---	---	---	---	---	---			---	---	---	---	---	---	---
1269	56	9	0	1	2012-07-25 11:42:37	2013-03-20 14:52:15	TRUE	2013-03-20 14:52:15			---	73	8.825	---	Normal	Normal	81	11	---	Normal	Normal	Normal	2013-02-18	---	---	---	---	---	---	---	---	---	---	---	---	---	---	---	---	---			---	---	---	---	---	---	---
1270	160	80	A	1	2012-11-22 15:03:04	2013-05-12 15:08:38	TRUE	2013-05-12 15:08:38		noservice	---	85	9.65	---	Normal	Normal	88	10.65	---	Normal	Normal	Normal	2013-05-06	---	---	---	---	---	---	---	---	---	---	---	---	---	---	---	---	---	9987331429		---	---	---	---	---	---	---
1271	32	8	C	1	2012-07-14 12:39:42	2012-11-27 16:30:19	TRUE	2012-11-27 16:30:19	---	---	---	90	11.26	---	Normal	Normal	95	13.07	---	Normal	Normal	Normal	---	---	---	---	---	---	---	---	---	---	---	---	---	---	---	---	---	---			---	---	---	---	---	---	---
1272	10	56	0	1	2013-07-08 15:02:04	2014-04-09 17:35:59	FALSE			noopenarea	---	65	5.845	---	MAM	MAM	72.5	7.495	laying	Normal	Normal	Normal	2014-04-08	---	---	---	---	---	---	---	---	---	---	---	---	---	---	---	---	---	9930864259		---	---	---	---	---	---	---
1273	161	93	0	1	2013-11-21 16:16:14	2014-04-22 15:04:27	FALSE			noservice	---	82	9.7	laying	Normal	Normal	85.7	9.105	standing	MAM	MAM	MAM	2014-02-22	---	---	---	---	---	---	---	---	---	---	---	---	---	---	---	---	---			---	---	---	---	---	---	---
1274	167	261	0	1	2013-07-17 11:59:29	2014-01-01 12:49:30	FALSE			noservice	---	70	8.36	---	Normal	Normal	75.5	9.057	laying	Normal	Normal	Normal	2013-12-31	---	---	---	---	---	---	---	---	---	---	---	---	---	---	---	---	---			---	---	---	---	---	---	---
1275	83	383	0	1	2013-08-25 21:34:45	2014-04-23 15:10:44	TRUE	2014-04-23 15:10:44		noservice	---	61	6.275	---	Normal	Normal	62.5	6.93	laying	Normal	Normal	Normal	2013-12-18	---	---	---	---	1	---	---	---	1	1	0	1	1	1	0	---	---	9320367882		---	---	---	---	1	1	1
1276	6	44	A	1	2013-04-23 12:41:06	2014-04-15 16:49:20	FALSE		19.03786753239462 72.85059751205264 -44.0 5.0	yes	---	79.3	8.4	---	Normal	Normal	84.7	10.1	standing	Normal	Normal	Normal	2014-04-10	---	---	---	---	---	---	---	---	---	---	---	---	---	---	---	---	---	9820587437		---	---	---	---	---	---	---
1277	152	122	A	1	2013-11-12 17:16:34	2014-04-30 17:32:59	FALSE			noopenarea	---	70.3	8.38	laying	Normal	Normal	73	9	laying	Normal	Normal	Normal	2014-04-10	---	---	---	---	---	---	---	---	---	---	---	---	---	---	---	---	---			---	---	---	---	---	---	---
1278	35	104	0	1	2013-10-11 12:26:28	2014-04-28 16:48:32	FALSE				---	64.5	6.325	laying	Normal	Normal	68	8.015	laying	Normal	Normal	Normal	2014-04-23	---	---	---	---	---	---	---	---	---	---	---	---	---	---	---	---	---	8976451004		---	---	---	---	---	---	---
1279	120	114	0	1	2013-05-02 12:03:01	2014-04-26 15:27:47	FALSE		19.051159849874637 72.86214813010724 -23.0 10.0	yes	---	63	6.085	---	Normal	Normal	75.5	8.35	laying	Normal	Normal	Normal	2014-04-21	---	---	---	---	---	---	---	---	---	---	---	---	---	---	---	---	---	9619204153		---	---	---	---	---	---	---
1280	10	58	0	1	2013-10-29 09:57:45	2014-04-09 17:37:27	FALSE			other	---	82.8	9.835	standing	Normal	Normal	88.4	11.8	standing	Normal	Normal	Normal	2014-04-08	---	---	---	---	---	---	---	---	---	---	---	---	---	---	---	---	---			---	---	---	---	---	---	---
1281	78	67	0	1	2013-07-19 17:53:52	2013-12-04 17:44:51	TRUE	2013-12-04 17:44:51		noservice	---	89	11.08	---	Normal	Normal	92.2	11.625	standing	Normal	Normal	Normal	2013-11-18	---	---	---	---	---	---	---	---	---	---	---	---	---	---	---	---	---		17	---	---	---	---	---	---	---
1282	25	209	0	1	2013-04-15 16:02:28	2014-04-16 15:59:04	FALSE		19.035927355064914 72.85244103853285 -38.0 10.0	yes	---	81	10.735	---	Normal	Normal	89.9	12.5	standing	Normal	Normal	Normal	2014-04-15	---	---	---	---	---	---	---	---	---	---	---	---	---	---	---	---	---	9594141285		---	---	---	---	---	---	---
1283	8	101	0	1	2013-04-13 15:01:32	2014-02-19 17:29:45	TRUE	2014-02-19 17:29:45	19.035887082649772 72.85080179244665 -57.0 10.0	yes	---	75.7	9.04	standing	Normal	Normal	81.5	8.985	standing	Normal	Normal	Normal	2014-02-12	---	---	---	---	---	---	---	---	---	---	---	---	---	---	---	---	---	7666803361		---	---	---	---	---	---	---
1284	152	26	A	1	2013-12-31 11:23:14	2013-12-31 11:23:14	FALSE			noopenarea	---	77.5	8.995	standing	Normal	Normal	---	---	---	---	---	Normal	---	---	---	---	---	---	---	---	---	---	---	---	---	---	---	---	---	---			---	---	---	---	---	---	---
1285	161	3	0	1	2013-12-17 16:32:51	2014-04-29 12:18:50	FALSE			noservice	---	52	3.84	laying	Normal	Normal	58.5	3.335	laying	SAM	SAM	SAM	2014-04-23	---	---	---	---	---	---	---	---	---	---	---	---	---	---	---	---	---			---	---	---	---	---	---	---
1286	64	159	A	1	2013-12-26 16:57:13	2014-04-29 10:30:23	FALSE			other	---	64	6.045	laying	Normal	Normal	68	6.405	laying	MAM	MAM	MAM	2014-04-16	---	---	---	---	---	---	---	---	---	---	---	---	---	---	---	---	---			---	---	---	---	---	---	---
1287	8	171	0	1	2013-04-15 11:29:49	2014-02-19 17:31:39	TRUE	2014-02-19 17:31:39	19.036703488504347 72.84993942520444 -57.0 10.0	yes	---	83.3	10.2	---	Normal	Normal	92.7	11.815	standing	Normal	Normal	Normal	2014-02-13	---	---	---	---	---	---	---	---	---	---	---	---	---	---	---	---	---			---	---	---	---	---	---	---
1288	164	117	0	1	2014-01-31 15:46:58	2014-01-31 15:46:58	FALSE			noopenarea	---	80.2	8.74	standing	Normal	Normal	---	---	---	---	---	Normal	---	---	---	---	---	---	---	---	---	---	---	---	---	---	---	---	---	---			---	---	---	---	---	---	---
1289	7	144	0	1	2014-03-28 14:42:37	2014-04-10 10:21:09	FALSE			noopenarea	---	63.9	5.915	laying	Normal	Normal	66	6.875	laying	Normal	Normal	Normal	2014-04-08	---	---	---	---	---	---	---	---	---	---	---	---	---	---	---	---	---			---	---	---	---	---	---	---
1290	80	5	0	1	2012-11-09 12:51:00	2013-02-28 17:15:34	TRUE	2013-02-28 17:15:34		noservice	---	53.5	4.3	---	Normal	Normal	---	---	---	---	---	Normal	---	---	---	---	---	---	---	---	---	---	---	---	---	---	---	---	---	---	9821160455		---	---	---	---	---	---	---
1291	161	30	0	2	2013-07-16 15:49:09	2013-10-25 10:19:17	TRUE	2013-10-25 10:19:17		noservice	---	61	6.3	---	Normal	Normal	---	---	---	---	---	Normal	2013-10-21	---	---	---	---	---	---	---	---	---	---	---	---	---	---	---	---	---			---	---	---	---	---	---	---
1292	7	144	0	1	2014-03-28 14:38:53	2014-04-10 10:20:47	FALSE			noopenarea	---	65.5	6.78	laying	Normal	Normal	67	7.22	laying	Normal	Normal	Normal	2014-04-08	---	---	---	---	---	---	---	---	---	---	---	---	---	---	---	---	---			---	---	---	---	---	---	---
1293	58	19	0	1	2012-07-26 15:41:15	2013-05-09 17:37:23	TRUE	2013-05-09 17:37:23	---	---	---	78.7	9.87	---	Normal	Normal	87.9	11.5	---	Normal	Normal	Normal	2013-04-05	---	---	---	---	---	---	---	---	---	---	---	---	---	---	---	---	---			---	---	---	---	---	---	---
1294	160	51	0	1	2013-03-13 15:24:39	2014-01-27 16:05:21	FALSE			noservice	---	58.5	4.305	laying	MAM	MAM	69	7.325	laying	Normal	Normal	Normal	2013-12-13	---	---	---	---	1	---	---	---	1	1	---	1	1	1	---	---	---			---	---	---	---	1	1	1
1295	66	216	A	1	2012-06-25 15:36:59	2014-04-30 15:22:41	FALSE			noopenarea	---	62.6	5.5	laying	Normal	Normal	77	8.555	laying	Normal	Normal	Normal	2014-04-21	0	---	---	---	1	---	---	---	1	1	1	1	1	1	1	1	---		---	0	---	---	---	1	1	1
1296	94	16	0	1	2013-04-08 10:39:30	2013-09-13 17:44:07	TRUE	2013-09-13 17:44:07	19.036706 72.8542329 0.0 970.0	yes	---	76.3	8.775	---	Normal	Normal	76	8.61	---	Normal	Normal	Normal	2013-09-11	---	---	---	---	---	---	---	---	---	---	---	---	---	---	---	---	---	9867466060		---	---	---	---	---	---	---
1297	111	199	0	1	2013-06-05 14:27:50	2014-04-27 00:05:58	FALSE			noservice	---	68.8	7.225	---	Normal	Normal	78	8.905	laying	Normal	Normal	Normal	2014-04-25	---	---	---	---	---	---	---	---	---	---	---	---	---	---	---	---	---	9967486976		---	---	---	---	---	---	---
1298	10	127	0	1	2013-04-16 16:03:45	2014-04-21 12:27:12	FALSE		19.03710951628596 72.84872687706661 -65.0 5.0	yes	---	77.8	8.3	---	Normal	Normal	80	8.705	---	Normal	Normal	Normal	2014-04-08	---	---	---	---	---	---	---	---	---	---	---	---	---	---	---	---	---	8454062446		---	---	---	---	---	---	---
1299	38	98	0	1	2012-07-09 15:01:28	2013-02-25 11:14:53	TRUE	2013-02-25 11:14:53		noopenarea	---	67.2	6.615	---	Normal	Normal	---	---	---	---	---	Normal	---	---	---	---	---	---	---	---	---	---	---	---	---	---	---	---	---	---			---	---	---	---	---	---	---
1300	161	203	A	1	2012-11-08 15:32:54	2013-12-20 10:17:04	FALSE			noservice	---	56	4.595	---	Normal	Normal	67.5	6.41	laying	Normal	Normal	Normal	2013-12-19	---	---	---	---	---	---	---	---	---	---	---	---	---	---	---	---	---			---	---	---	---	---	---	---
1301	3	49	A	1	2014-01-27 11:39:14	2014-04-27 11:31:52	FALSE			noopenarea	2.4	50	3.315	laying	Normal	Normal	54.8	4.4	laying	Normal	Normal	Normal	2014-04-25	---	---	---	---	1	---	---	---	1	---	---	1	1	---	---	---	---	9221473614	---	---	---	---	---	1	1	---
1302	162	83	0	1	2012-11-09 15:26:24	2013-12-13 09:57:02	FALSE			noservice	---	57	5.44	---	Normal	Normal	71.5	8.37	laying	Normal	Normal	Normal	2013-12-10	---	---	---	---	---	---	---	---	---	---	---	---	---	---	---	---	---			---	---	---	---	---	---	---
1303	8	41	0	1	2013-04-13 12:07:10	2014-04-16 17:30:08	FALSE		19.036653557312317 72.84959990703352 -54.0 10.0	yes	---	71.2	8.635	---	Normal	Normal	86	9.705	laying	Normal	Normal	Normal	2014-04-16	---	---	---	---	---	---	---	---	---	---	---	---	---	---	---	---	---	9833314316		---	---	---	---	---	---	---
1304	107	271	0	1	2013-04-15 12:31:58	2014-03-11 13:17:50	FALSE		19.045920953867725 72.85906263712987 -53.0 20.0	yes	---	79	8.78	---	Normal	Normal	83.1	11.61	laying	Normal	Normal	Normal	2014-03-11	---	---	---	---	---	---	---	---	---	---	---	---	---	---	---	---	---	2265000103		---	---	---	---	---	---	---
1305	107	272	0	1	2013-07-10 15:37:17	2014-03-11 13:18:53	FALSE			noservice	---	76	8.57	---	Normal	Normal	81	9.415	laying	Normal	Normal	Normal	2014-03-11	---	---	---	---	---	---	---	---	---	---	---	---	---	---	---	---	---			---	---	---	---	---	---	---
1306	78	235	0	1	2012-11-09 15:27:36	2013-12-16 17:05:43	FALSE			noopenarea	---	81.7	9.965	---	Normal	Normal	92.4	13.105	standing	Normal	Normal	Normal	2013-12-16	---	---	---	---	---	---	---	---	---	---	---	---	---	---	---	---	---	9819744981	17	---	---	---	---	---	---	---
1307	83	192	0	1	2013-09-27 13:33:36	2014-04-23 16:29:22	FALSE		19.0473735 72.8500687 0.0 688.0	yes	---	56.5	3.06	laying	SAM	SAM	58.5	3.715	standing	SAM	SAM	SAM	2014-02-03	---	---	---	---	1	---	---	---	1	---	---	1	1	---	---	---	---	9839974381		---	---	---	---	1	1	---
1308	165	93	0	1	2013-07-01 13:05:45	2014-01-13 17:29:24	FALSE			noopenarea	2.6	55	3.7	laying	MAM	MAM	67.3	7.95	laying	Normal	Normal	Normal	2013-12-19	---	---	---	---	---	---	---	---	---	---	---	---	---	---	---	---	---		---	---	---	---	---	---	---	---
1309	9	134	0	1	2013-07-29 15:37:04	2014-04-23 12:13:28	FALSE			noopenarea	---	54.2	4.05	---	Normal	Normal	69	7.415	laying	Normal	Normal	Normal	2014-04-10	---	---	---	---	1	---	---	---	1	---	---	1	1	---	---	---	---			---	---	---	---	1	1	---
1310	10	90	0	1	2013-04-16 15:00:48	2014-04-07 17:36:02	FALSE			other	---	70	7	---	Normal	Normal	75.2	7.84	laying	Normal	Normal	Normal	2014-04-07	---	---	---	---	---	---	---	---	---	---	---	---	---	---	---	---	---	9619617632		---	---	---	---	---	---	---
1311	160	140	0	1	2012-04-10 15:56:03	2014-01-27 13:45:09	TRUE	2014-01-27 13:45:09	---	other	---	58	3.935	---	SAM	SAM	85.7	10.455	standing	Normal	Normal	Normal	2013-12-09	1	---	---	---	1	---	---	---	1	1	1	1	1	1	1	1	---	---	---	---	---	---	---	1	1	1
1312	20	44	A	1	2013-06-25 13:12:29	2013-12-03 17:07:56	TRUE	2013-12-03 17:07:56	19.0331845 72.8506501 0.0 1143.0	yes	---	84.05	9	---	MAM	MAM	87	9.99	standing	Normal	Normal	Normal	2013-11-11	---	---	---	---	---	---	---	---	---	---	---	---	---	---	---	---	---			---	---	---	---	---	---	---
1313	71	118	0	1	2012-10-29 12:39:15	2014-03-10 16:15:39	FALSE			other	---	49.3	3.08	---	Normal	Normal	74.9	7.25	---	MAM	MAM	MAM	2014-01-24	---	---	---	---	---	---	---	---	---	---	---	---	---	---	---	---	---	8268764426	---	---	---	---	---	---	---	---
1314	77	225	0	1	2012-11-06 15:37:12	2013-10-30 17:40:28	TRUE	2013-10-30 17:40:28		noopenarea	---	85	10.575	---	Normal	Normal	96.7	12.7	standing	Normal	Normal	Normal	2013-10-22	---	---	---	---	---	---	---	---	---	---	---	---	---	---	---	---	---	9323290307	15	---	---	---	---	---	---	---
1315	53	165	0	1	2013-02-09 11:39:48	2014-04-30 17:11:21	FALSE			noservice	---	53	3.5	---	Normal	Normal	71.5	6.67	laying	MAM	MAM	MAM	2013-12-11	---	---	---	---	1	---	---	---	1	1	1	1	1	1	1	---	---		---	---	---	---	---	1	1	1
1316	107	24	0	1	2013-04-02 14:10:57	2014-01-29 11:30:20	TRUE	2014-01-29 11:30:20	19.045505788359208 72.85847202395718 -56.0 25.0	yes	---	76.6	9.39	---	Normal	Normal	---	---	---	---	---	Normal	2013-12-12	---	---	---	---	---	---	---	---	---	---	---	---	---	---	---	---	---	8452055765		---	---	---	---	---	---	---
1317	18	78	A	1	2013-09-26 14:09:06	2014-04-07 16:12:00	FALSE			other	2.65	54.5	4.005	laying	Normal	Normal	64	7.625	laying	Normal	Normal	Normal	2014-04-07	---	---	---	---	1	---	---	---	1	1	1	1	1	1	1	---	---		---	---	---	---	---	1	1	1
1318	159	189	0	1	2012-10-12 17:21:48	2013-01-08 15:27:14	TRUE	2013-01-08 15:27:14		noservice	---	68	7.9	---	Normal	Normal	68	7.9	---	Normal	Normal	Normal	---	---	---	---	---	---	---	---	---	---	---	---	---	---	---	---	---	---			---	---	---	---	---	---	---
1319	159	143	0	1	2014-01-30 13:04:45	2014-01-30 13:04:45	FALSE			noservice	---	77.7	8.6	standing	Normal	Normal	---	---	---	---	---	Normal	---	---	---	---	---	---	---	---	---	---	---	---	---	---	---	---	---	---			---	---	---	---	---	---	---
1320	152	119	0	1	2013-12-31 16:38:13	2013-12-31 16:38:13	FALSE			noopenarea	---	80.1	9.345	laying	Normal	Normal	---	---	---	---	---	Normal	---	---	---	---	---	---	---	---	---	---	---	---	---	---	---	---	---	---			---	---	---	---	---	---	---
1321	80	89	A	1	2013-11-21 15:58:07	2014-01-28 12:02:51	FALSE		19.0475381 72.8501948 0.0 713.0	yes	---	63.8	6.23	laying	Normal	Normal	64	6.6	laying	Normal	Normal	Normal	2013-12-12	---	---	---	---	---	---	---	---	---	---	---	---	---	---	---	---	---			---	---	---	---	---	---	---
1322	73	59	0	1	2013-09-28 16:05:13	2014-04-15 10:36:13	FALSE			noopenarea	---	74.5	7.675	laying	Normal	Normal	80	9.13	laying	Normal	Normal	Normal	2014-04-10	1	---	---	---	1	---	---	---	1	1	1	1	1	1	1	1	0		13	---	---	---	---	1	1	1
1323	37	155	0	1	2012-07-11 15:23:08	2012-12-19 10:40:07	TRUE	2012-12-19 10:40:07	---	---	---	86.2	10.8	---	Normal	Normal	---	---	---	---	---	Normal	---	---	---	---	---	---	---	---	---	---	---	---	---	---	---	---	---	---			---	---	---	---	---	---	---
1324	86	119	A	1	2013-12-31 14:33:42	2014-04-18 17:03:53	FALSE		19.0451993 72.8514263 0.0 573.0	yes	---	64.7	6.62	laying	Normal	Normal	69.9	7.56	laying	Normal	Normal	Normal	2014-04-18	---	---	---	---	---	---	---	---	---	---	---	---	---	---	---	---	---	9768416901		---	---	---	---	---	---	---
1325	73	21	0	1	2013-11-14 13:16:48	2014-04-15 10:33:49	FALSE			noopenarea	---	75.7	8.23	standing	Normal	Normal	81.7	9.23	standing	Normal	Normal	Normal	2014-04-10	---	---	---	---	---	---	---	---	---	---	---	---	---	---	---	---	---		12	---	---	---	---	---	---	---
1326	73	334	A	1	2013-10-24 12:54:09	2014-01-31 17:37:57	FALSE			noservice	---	62.5	6.265	laying	Normal	Normal	55	5.4	laying	Normal	Normal	Normal	2013-12-10	---	---	---	---	1	---	---	---	1	1	1	1	1	1	1	---	---		13	---	---	---	---	1	1	1
1327	84	143	0	1	2012-11-08 14:04:57	2013-01-16 16:33:27	TRUE	2013-01-16 16:33:27		noservice	---	87.2	11.8	---	Normal	Normal	---	---	---	---	---	Normal	---	---	---	---	---	---	---	---	---	---	---	---	---	---	---	---	---	---	9987502729	14.7	---	---	---	---	---	---	---
1328	61	29	0	1	2012-10-26 15:24:28	2013-12-17 13:33:14	FALSE			noservice	---	67	6.99	---	Normal	Normal	80.7	10.54	standing	Normal	Normal	Normal	2013-12-17	---	---	---	---	---	---	---	---	---	---	---	---	---	---	---	---	---			---	---	---	---	---	---	---
1329	46	105	A	1	2012-04-25 16:54:00	2013-12-03 14:59:29	TRUE	2013-12-03 14:59:29			---	70.8	6.67	---	MAM	MAM	81.9	9.27	standing	Normal	Normal	Normal	2013-11-13	1	1	1	1	1	1	1	1	1	1	1	1	1	1	1	1	1		---	---	---	---	---	1	1	1
1330	180	104	0	1	2012-04-10 15:05:55	2012-12-08 15:51:36	TRUE	2012-12-08 15:51:36	---		---	62.9	5.455	---	MAM	MAM	---	---	---	---	---	MAM	---	---	---	---	---	---	---	---	---	---	---	---	---	---	---	---	---	---	---	---	---	---	---	---	---	---	---
1331	163	24	A	1	2012-07-09 12:29:45	2013-12-18 21:08:10	FALSE		---	---	---	74	7.7	---	Normal	Normal	85.2	10.68	standing	Normal	Normal	Normal	2013-12-11	---	---	---	---	---	---	---	---	---	---	---	---	---	---	---	---	---			---	---	---	---	---	---	---
1332	61	80	0	2	2012-06-27 13:44:47	2013-05-21 13:43:44	TRUE	2013-05-21 13:43:44	---	---	---	82.2	9.56	---	Normal	Normal	83	10.57	---	Normal	Normal	Normal	2013-05-13	---	---	---	---	---	---	---	---	---	---	---	---	---	---	---	---	---	---	---	---	---	---	---	---	---	---
1333	52	120	A	2	2012-07-09 10:46:38	2013-12-03 15:23:56	TRUE	2013-12-03 15:23:56	---	---	---	80.6	12	---	Normal	Normal	95.3	12.95	standing	Normal	Normal	Normal	2013-11-19	---	---	---	---	---	---	---	---	---	---	---	---	---	---	---	---	---			---	---	---	---	---	---	---
1334	44	246	0	2	2013-03-18 15:45:49	2013-08-29 14:13:13	TRUE	2013-08-29 14:13:13		noopenarea	---	87.1	11.15	---	Normal	Normal	---	---	---	---	---	Normal	2013-08-16	---	---	---	---	---	---	---	---	---	---	---	---	---	---	---	---	---			---	---	---	---	---	---	---
1335	53	157	0	1	2012-04-28 12:17:28	2013-09-27 17:55:42	TRUE	2013-09-27 17:55:42	---	yes	---	75.3	7.6	---	MAM	MAM	81	9.7	---	Normal	Normal	Normal	2013-07-19	---	---	---	---	1	1	1	1	1	1	1	1	1	1	1	1	1	---	---	---	---	---	---	1	1	1
1336	162	47	0	1	2013-05-09 12:23:08	2014-04-23 16:22:29	FALSE			noservice	---	63.5	8.535	---	Normal	Normal	78.7	10.47	standing	Normal	Normal	Normal	2014-04-21	---	---	---	---	---	---	---	---	---	---	---	---	---	---	---	---	---			---	---	---	---	---	---	---
1337	53	37	0	1	2013-02-09 15:50:48	2014-03-14 17:29:37	FALSE		19.03937987073617 72.85411647298262 -55.0 15.0	yes	---	61.6	6.1	---	Normal	Normal	72.5	7.925	laying	Normal	Normal	Normal	2014-03-13		---	---	---	1	---	---	---	1	1		1	1	1			---	7738742576		0	---	---	---	1	1	1
1338	78	137	0	1	2013-09-13 14:50:49	2013-12-26 13:12:29	FALSE			noservice	---	64.5	5.055	laying	SAM	SAM	66	6.185	laying	Normal	Normal	Normal	2013-12-13	---	---	---	---	---	---	---	---	---	---	---	---	---	---	---	---	---			0	---	---	---	---	---	---
1339	155	97	A	1	2013-02-20 17:15:53	2014-02-26 16:22:38	FALSE			noopenarea	---	60	6.325	laying	Normal	Normal	75	9	laying	Normal	Normal	Normal	2014-02-26	---	---	---	---	---	---	---	---	---	---	---	---	---	---	---	---	---	9898663588		---	---	---	---	---	---	---
1340	3	59	A	1	2013-04-09 11:54:53	2014-04-27 11:35:56	FALSE		19.0403545 72.8498195 0.0 1149.0	yes	---	76	8.57	---	Normal	Normal	84.5	9.7	standing	Normal	Normal	Normal	2014-04-25	---	---	---	---	---	---	---	---	---	---	---	---	---	---	---	---	---	9769627572		---	---	---	---	---	---	---
1341	171	196	0	2	2012-07-09 16:35:38	2013-03-06 16:33:04	TRUE	2013-03-06 16:33:04	---	---	---	81	10.7	---	Normal	Normal	88.9	12.65	---	Normal	Normal	Normal	2013-02-18	---	---	---	---	---	---	---	---	---	---	---	---	---	---	---	---	---			---	---	---	---	---	---	---
1342	161	91	A	2	2012-04-10 17:04:46	2013-01-21 16:03:12	TRUE	2013-01-21 16:03:12	---		---	66.2	6.3	---	MAM	MAM	71	8.3	---	Normal	Normal	Normal	---	1	---	---	---	1	---	---	---	1	1	1	1	1	1	1	1	---	---	---	---	---	---	---	1	1	1
1343	155	130	0	2	2013-10-22 14:38:59	2014-01-24 13:30:46	FALSE			noservice	---	66	6.555	laying	Normal	Normal	68.5	7.195	laying	Normal	Normal	Normal	2013-12-10	---	---	---	---	---	---	---	---	---	---	---	---	---	---	---	---	---			---	---	---	---	---	---	---
1344	3	271	0	1	2013-04-10 14:30:58	2013-09-23 17:35:47	TRUE	2013-09-23 17:35:47	19.0403473 72.8498324 0.0 1146.0	yes	---	85	10.885	---	Normal	Normal	89	11.44	standing	Normal	Normal	Normal	2013-09-12	---	---	---	---	---	---	---	---	---	---	---	---	---	---	---	---	---	2224095215		---	---	---	---	---	---	---
1345	80	90	0	1	2012-12-06 13:02:20	2013-09-26 16:39:29	TRUE	2013-09-26 16:39:29	19.0444846 72.8485164 0.0 742.0	yes	---	77.5	9.1	---	Normal	Normal	78.7	9.545	---	Normal	Normal	Normal	2013-09-26	---	---	---	---	---	---	---	---	---	---	---	---	---	---	---	---	---		13.8	---	---	---	---	---	---	---
1346	3	333	0	1	2014-01-30 13:05:57	2014-04-27 11:09:02	FALSE		19.0407748 72.8506357 0.0 40.0	yes	---	64	5.845	laying	Normal	Normal	67.5	6.55	laying	Normal	Normal	Normal	2014-04-21	---	---	---	---	---	---	---	---	---	---	---	---	---	---	---	---	---			---	---	---	---	---	---	---
1347	164	108	0	2	2014-01-02 14:41:22	2014-01-02 14:41:22	FALSE			noopenarea	---	79	8.815	standing	Normal	Normal	---	---	---	---	---	Normal	---	---	---	---	---	---	---	---	---	---	---	---	---	---	---	---	---	---			---	---	---	---	---	---	---
1348	75	191	A	2	2014-01-29 16:47:40	2014-04-30 15:58:23	FALSE			noservice	2.5	55	4.155	laying	Normal	Normal	62.5	6.67	laying	Normal	Normal	Normal	2014-04-17	---	---	---	---	1	---	---	---	---	---	---	0	---	---	---	---	---	9920822940	---	---	---	---	---	0	---	---
1349	2	104	0	1	2013-07-15 14:25:58	2014-04-10 16:09:46	FALSE			noservice	---	62	6.235	---	Normal	Normal	72	7.78	laying	Normal	Normal	Normal	2014-04-09	---	---	---	---	---	---	---	---	---	---	---	---	---	---	---	---	---			---	---	---	---	---	---	---
1350	168	87	0	1	2013-10-10 14:20:29	2013-12-24 16:09:01	FALSE			noservice	---	68.5	7.395	laying	Normal	Normal	70.5	8.815	laying	Normal	Normal	Normal	2013-12-24	---	---	---	---	---	---	---	---	---	---	---	---	---	---	---	---	---			---	---	---	---	---	---	---
1351	69	406	0	1	2012-11-01 13:11:39	2013-12-14 22:43:53	FALSE			noopenarea	---	73.3	7.915	---	Normal	Normal	85.2	10.155	standing	Normal	Normal	Normal	2013-12-11	---	---	---	---	---	---	---	---	---	---	---	---	---	---	---	---	---	9004268203	13	---	---	---	---	---	---	---
1352	161	159	A	1	2014-01-02 16:55:51	2014-01-02 16:55:51	FALSE			noservice	---	66	9.46	laying	Normal	Normal	---	---	---	---	---	Normal	---	---	---	---	---	---	---	---	---	---	---	---	---	---	---	---	---	---			---	---	---	---	---	---	---
1353	81	94	0	1	2012-11-07 12:50:35	2013-12-09 14:41:54	FALSE		19.0441392 72.8486506 0.0 747.0	yes	---	71.3	8.3	laying	Normal	Normal	82.2	10.5	laying	Normal	Normal	Normal	2013-12-09	1	---	---	---	1	---	---	---	1	1	1	1	1	1	1	1	---	9789211083	13.2	---	---	---	---	1	1	1
1354	36	82	0	1	2013-01-14 11:48:33	2013-01-28 17:23:26	TRUE	2013-01-28 17:23:26			---	53.2	2900	---	Normal	Normal	---	---	---	---	---	Normal	---	---	---	---	---	---	---	---	---	---	---	---	---	---	---	---	---	---		---	---	---	---	---	---	---	---
1355	36	82	0	2	2013-02-28 11:35:53	2014-03-27 11:20:54	FALSE			other	---	59	4.77	laying	MAM	MAM	76.6	7.96	laying	MAM	MAM	MAM	2014-03-07	---	---	---	---	1	---	---	---	1	1	1	1	1	1	1	---	---			---	---	---	---	1	1	1
1356	80	243	A	2	2012-12-14 13:16:40	2013-12-14 15:00:33	FALSE			noopenarea	---	68.3	6.37	---	SAM	SAM	80	9.295	laying	Normal	Normal	Normal	2013-12-14	1	---	---	---	1	---	---	---	1	1	1	1	1	1	1	1	---		12.5	---	---	---	---	1	1	1
1357	37	106	0	2	2012-10-29 13:55:01	2013-08-26 15:31:55	TRUE	2013-08-26 15:31:55	19.0404257 72.8510804 0.0 676.0	yes	---	78.3	9.035	---	Normal	Normal	83.2	10.15	---	Normal	Normal	Normal	2013-08-14	---	---	---	---	---	---	---	---	---	---	---	---	---	---	---	---	---			---	---	---	---	---	---	---
1358	151	999	A	2	2013-09-27 13:50:07	2014-04-11 13:59:20	FALSE			noopenarea	---	79.2	10.275	standing	Normal	Normal	80.8	10.995	standing	Normal	Normal	Normal	2014-04-09	---	---	---	---	---	---	---	---	---	---	---	---	---	---	---	---	---			---	---	---	---	---	---	---
1359	57	38	0	2	2012-10-01 15:21:33	2014-01-27 16:41:49	TRUE	2014-01-27 16:41:49	19.040492338384947 72.85513316059745 -28.0 20.0	yes	---	64.7	7.24	laying	Normal	Normal	75.5	9	laying	Normal	Normal	Normal	2013-12-11	---	---	---	---	---	---	---	---	---	---	---	---	---	---	---	---	---			---	---	---	---	---	---	---
1360	160	68	0	2	2013-02-27 15:20:20	2013-06-07 11:56:17	TRUE	2013-06-07 11:56:17		other	---	82	12.5	---	Normal	Normal	82	10.545	---	Normal	Normal	Normal	2013-05-06	---	---	---	---	---	---	---	---	---	---	---	---	---	---	---	---	---			---	---	---	---	---	---	---
1361	160	68	0	2	2013-02-19 17:00:12	2013-06-07 11:57:27	TRUE	2013-06-07 11:57:27		other	---	62	6.2	---	Normal	Normal	66	6.64	---	Normal	Normal	Normal	2013-05-06	---	---	---	---	---	---	---	---	---	---	---	---	---	---	---	---	---			---	---	---	---	---	---	---
1362	160	191	A	2	2013-10-11 17:16:39	2014-04-21 17:48:14	FALSE			noservice	---	84.7	9.615	standing	MAM	MAM	86.7	10.045	standing	MAM	MAM	MAM	2014-04-17	---	---	---	---	---	---	---	---	---	---	---	---	---	---	---	---	---			---	---	---	---	---	---	---
1363	66	274	0	2	2012-06-25 12:04:22	2014-04-30 14:59:24	FALSE				---	77.8	9.41	laying	Normal	Normal	92.2	12.59	standing	Normal	Normal	Normal	2014-04-22	---	---	---	---	---	---	---	---	---	---	---	---	---	---	---	---	---		---	---	---	---	---	---	---	---
1364	36	147	0	2	2012-11-06 14:50:15	2014-03-27 11:41:20	FALSE			noopenarea	---	52	2.995	laying	MAM	MAM	81.5	9.98	laying	Normal	Normal	Normal	2014-03-07	---	---	---	---	1	---	---	---	1	1	1	1	1	1	1	---	---			---	---	---	---	1	1	1
1365	17	201	A	2	2013-07-08 15:04:10	2014-04-09 16:28:26	FALSE		19.03461637559089 72.85221866359542 -68.0 10.0	yes	---	76.3	8.4	---	Normal	Normal	83	10.075	laying	Normal	Normal	Normal	2014-04-09	---	---	---	---	---	---	---	---	---	---	---	---	---	---	---	---	---	9323050948		---	---	---	---	---	---	---
1366	79	9	0	2	2013-11-14 16:32:30	2014-01-23 17:33:43	FALSE			noopenarea	---	67.3	6.77	laying	Normal	Normal	67.8	6.9	laying	Normal	Normal	Normal	2014-01-22	---	---	---	---	---	---	---	---	---	---	---	---	---	---	---	---	---			---	---	---	---	---	---	---
1367	66	232	0	2	2013-09-12 16:36:37	2014-04-30 14:45:59	FALSE			other	---	59	5.19	laying	Normal	Normal	67.2	7.315	laying	Normal	Normal	Normal	2014-04-30	---	---	---	---	1	---	---	---	1	1	0	1	1	0	0	---	---			---	---	---	---	1	1	1
1368	78	162	A	2	2013-08-29 10:38:50	2013-12-20 16:26:21	FALSE			noservice	---	71.5	8.8	laying	Normal	Normal	77.5	10.23	laying	Normal	Normal	Normal	2013-12-14	---	---	---	---	---	---	---	---	---	---	---	---	---	---	---	---	---			---	---	---	---	---	---	---
1369	24	260	0	2	2013-04-10 13:59:25	2014-04-07 17:29:35	FALSE		19.0367792780925 72.85025635469067 -36.0 10.0	yes	---	70.2	7.195	---	MAM	MAM	77.5	9.2	laying	Normal	Normal	Normal	2014-04-03	---	---	---	---	---	---	---	---	---	---	---	---	---	---	---	---	---	9004072889		---	---	---	---	---	---	---
1370	21	140	A	2	2013-09-13 10:46:19	2014-04-23 17:15:42	FALSE				3.24	54	4	laying	Normal	Normal	56.5	4.96	laying	Normal	Normal	Normal	2014-04-08	---	---	---	---	1	---	---	---	1	---	---	1	1	---	---	---	---		---	---	---	---	---	1	1	---
1371	74	9	0	2	2012-07-31 07:37:31	2012-12-27 12:34:57	TRUE	2012-12-27 12:34:57	---	other	---	75.7	8.015	---	MAM	MAM	76	8.25	---	MAM	MAM	MAM	2012-09-06	---	---	---	---	---	---	---	---	---	---	---	---	---	---	---	---	---	9702661025	13.5	---	---	---	---	---	---	---
1372	72	135	0	2	2012-06-25 16:37:55	2013-12-26 16:41:28	FALSE		---	---	---	74.1	8.39	---	Normal	Normal	75.5	8.69	standing	Normal	Normal	Normal	2013-12-14	---	---	---	---	---	---	---	---	---	---	---	---	---	---	---	---	---	---	---	---	---	---	---	---	---	---
1373	160	161	0	2	2013-03-26 16:37:15	2014-04-18 17:52:20	FALSE			noservice	---	72	9.32	---	Normal	Normal	84.8	13.62	standing	Normal	Normal	Normal	2014-04-16	---	---	---	---	---	---	---	---	---	---	---	---	---	---	---	---	---			---	---	---	---	---	---	---
1374	67	119	0	2	2012-07-03 15:21:30	2013-05-06 17:39:02	TRUE	2013-05-06 17:39:02	---	---	---	83.3	11.5	---	Normal	Normal	92	13.915	---	Normal	Normal	Normal	2013-04-13	---	---	---	---	---	---	---	---	---	---	---	---	---	---	---	---	---	9321015693	14.6	---	---	---	---	---	---	---
1375	151	233	0	2	2012-07-10 12:43:14	2012-11-01 16:56:25	TRUE	2012-11-01 16:56:25	---	---	---	85.7	11.3	---	Normal	Normal	---	---	---	---	---	Normal	---	---	---	---	---	---	---	---	---	---	---	---	---	---	---	---	---	---			---	---	---	---	---	---	---
1376	56	11	0	2	2013-06-28 17:31:35	2014-01-27 16:44:31	TRUE	2014-01-27 16:44:31		noservice	---	78	11.7	---	Normal	Normal	84.7	11.9	standing	Normal	Normal	Normal	2013-12-16	---	---	---	---	---	---	---	---	---	---	---	---	---	---	---	---	---			---	---	---	---	---	---	---
1377	75	115	A	2	2013-01-14 15:13:42	2014-04-30 15:25:10	FALSE			noservice	---	64.5	6.405	laying	Normal	Normal	74.2	8.202	laying	Normal	Normal	Normal	2014-04-17	1	1	---	---	1	1	---	1	1	1	1	1	1	1	1	1	1		14	0	---	---	---	1	1	1
1378	37	229	0	2	2012-12-05 15:43:21	2013-12-12 10:21:55	TRUE	2013-12-12 10:21:55		noservice	---	76.1	9.74	---	Normal	Normal	82.5	10.505	---	Normal	Normal	Normal	2013-12-11	1	0	---	---	1	0	---	0	1	1	1	1	1	1	1	1	0			---	---	---	---	1	1	1
1379	171	124	0	2	2012-07-09 15:57:14	2013-07-27 15:29:01	TRUE	2013-07-27 15:29:01	---	---	---	79.5	9.2	---	Normal	Normal	85.3	10.58	---	Normal	Normal	Normal	2013-07-16	---	---	---	---	---	---	---	---	---	---	---	---	---	---	---	---	---			---	---	---	---	---	---	---
1380	163	235	0	2	2014-01-28 16:08:43	2014-01-28 16:08:43	FALSE			noopenarea	---	74.5	8.295	laying	Normal	Normal	---	---	---	---	---	Normal	---	---	---	---	---	---	---	---	---	---	---	---	---	---	---	---	---	---			---	---	---	---	---	---	---
1381	32	74	A	2	2014-01-30 17:21:23	2014-05-02 12:01:16	FALSE			other	---	80.5	9.8	laying	Normal	Normal	85	11	laying	Normal	Normal	Normal	2014-04-17	---	---	---	---	---	---	---	---	---	---	---	---	---	---	---	---	---			---	---	---	---	---	---	---
1382	36	251	0	1	2013-03-20 10:42:06	2013-12-10 15:36:33	FALSE			noopenarea	---	61.7	6.79	---	Normal	Normal	70	8.23	laying	Normal	Normal	Normal	2013-12-10	---	---	---	---	1	---	---	---	1	---	---	1	1	---	---	---	---			---	---	---	---	1	1	---
1383	21	166	A	2	2013-04-12 17:02:38	2013-08-29 13:17:46	TRUE	2013-08-29 13:17:46		noopenarea	---	94	12.0036	---	Normal	Normal	92.5	13.7	---	Normal	Normal	Normal	2013-08-13	---	---	---	---	---	---	---	---	---	---	---	---	---	---	---	---	---	9821633597		---	---	---	---	---	---	---
1384	84	110	0	1	2013-01-16 16:24:27	2014-01-24 08:46:03	TRUE	2014-01-24 08:46:03	19.0476688 72.8504126 0.0 734.0	yes	---	78.5	9.05	standing	Normal	Normal	89.2	10.62	standing	Normal	Normal	Normal	2013-12-11	---	---	---	---	---	---	---	---	---	---	---	---	---	---	---	---	---		13	---	---	---	---	---	---	---
1385	10	92	0	1	2013-04-16 15:16:25	2014-04-21 12:28:12	FALSE			other	---	78.2	8.43	---	Normal	Normal	85.6	10.65	standing	Normal	Normal	Normal	2014-04-08	---	---	---	---	---	---	---	---	---	---	---	---	---	---	---	---	---	9773338390		---	---	---	---	---	---	---
1386	65	175	0	2	2012-10-26 13:45:55	2013-12-09 15:46:19	FALSE			noopenarea	---	65.2	7.32	---	Normal	Normal	80.5	9.72	laying	Normal	Normal	Normal	2013-12-09	---	---	---	---	---	---	---	---	---	---	---	---	---	---	---	---	---	9892510913		---	---	---	---	---	---	---
1387	83	344	0	1	2012-11-27 15:08:00	2014-01-24 08:36:38	TRUE	2014-01-24 08:36:38		noservice	---	83.4	9.185	---	MAM	MAM	86.5	10.32	---	Normal	Normal	Normal	2013-12-18	---	---	---	---	---	---	---	---	---	---	---	---	---	---	---	---	---	9967059996	14	---	---	---	---	---	---	---
1388	160	127	0	1	2013-01-08 17:04:11	2014-04-18 17:19:27	FALSE			other	---	47	2.675	laying	Normal	Normal	59	6.98	laying	Normal	Normal	Normal	2014-04-16	---	---	---	---	1	---	---	---	1	1	1	1	1	1	1	---	---			---	---	---	---	1	1	1
1389	73	202	A	2	2013-10-24 12:44:39	2014-04-15 17:36:43	FALSE			noopenarea	---	65	6.865	laying	Normal	Normal	68.5	7.3	laying	Normal	Normal	Normal	2014-04-10	---	---	---	---	---	---	---	---	---	---	---	---	---	---	---	---	---		11	---	---	---	---	---	---	---
1390	47	215	0	2	2012-07-09 13:01:41	2013-02-05 17:30:23	TRUE	2013-02-05 17:30:23	---	---	---	89.3	11.87	---	Normal	Normal	89.9	12.55	---	Normal	Normal	Normal	---	---	---	---	---	---	---	---	---	---	---	---	---	---	---	---	---	---			---	---	---	---	---	---	---
1391	152	258	0	2	2012-07-11 16:52:38	2013-12-03 17:21:45	TRUE	2013-12-03 17:21:45	---	---	---	75	10.4	---	Normal	Normal	85.9	13.235	standing	Normal	Normal	Normal	2013-11-12	---	---	---	---	---	---	---	---	---	---	---	---	---	---	---	---	---			---	---	---	---	---	---	---
1392	57	206	A	2	2012-12-17 10:33:47	2013-09-30 10:48:00	TRUE	2013-09-30 10:48:00		noservice	---	87	11	---	Normal	Normal	93.2	12.2	standing	Normal	Normal	Normal	2013-09-05	1	1	0	0	1	1	---	1	1	1	1	1	1	1	1	1	0			---	---	---	---	1	1	1
1393	34	97	0	2	2012-07-24 17:14:44	2014-05-02 15:32:01	TRUE	2014-05-02 15:32:01	---	---	---	81	10.06	---	Normal	Normal	97.9	14.855	standing	Normal	Normal	Normal	2014-04-22	---	---	---	---	---	---	---	---	---	---	---	---	---	---	---	---	---			---	---	---	---	---	---	---
1394	58	44	0	2	2012-07-26 15:58:09	2014-05-02 12:13:44	FALSE				---	72.2	7.945	---	Normal	Normal	89.9	11.615	standing	Normal	Normal	Normal	2014-04-10	---	---	---	---	---	---	---	---	---	---	---	---	---	---	---	---	---			---	---	---	---	---	---	---
1395	167	273	0	2	2012-04-10 15:31:19	2012-06-26 13:23:15	TRUE	2012-06-26 13:23:15	---	---	---	78.7	8.455	---	MAM	MAM	---	---	---	---	---	MAM	---	---	---	---	---	---	---	---	---	---	---	---	---	---	---	---	---	---	---	---	---	---	---	---	---	---	---
1396	58	206	A	2	2012-07-27 11:21:39	2013-02-28 17:12:00	TRUE	2013-02-28 17:12:00	---	---	---	83.6	10.445	---	Normal	Normal	---	---	---	---	---	Normal	---	---	---	---	---	---	---	---	---	---	---	---	---	---	---	---	---	---			---	---	---	---	---	---	---
1397	48	145	0	2	2012-10-17 10:21:34	2014-02-21 10:57:28	TRUE	2014-02-21 10:57:28			---	74.1	8.46	---	Normal	Normal	86.5	10.2	standing	Normal	Normal	Normal	2013-12-19	---	---	---	---	---	---	---	---	---	---	---	---	---	---	---	---	---			---	---	---	---	---	---	---
1398	68	127	0	2	2013-02-15 15:06:59	2014-01-23 23:30:12	FALSE			noservice	---	81	10	laying	Normal	Normal	84	10.85	laying	Normal	Normal	Normal	2013-12-10	---	---	---	---	---	---	---	---	---	---	---	---	---	---	---	---	---		16.5	---	---	---	---	---	---	---
1399	120	245	0	2	2013-05-06 13:25:46	2014-04-28 17:40:03	FALSE			noservice	---	71	7.945	---	Normal	Normal	78.5	9.69	standing	Normal	Normal	Normal	2014-04-18	---	---	---	---	---	---	---	---	---	---	---	---	---	---	---	---	---	9987346206		---	---	---	---	---	---	---
1400	171	147	0	2	2012-07-09 16:08:21	2014-04-23 16:54:48	FALSE			noservice	---	69.8	7.2	standing	Normal	Normal	87.7	10.57	standing	Normal	Normal	Normal	2014-04-23	1	1	1	---	1	1	---	1	1	1	1	1	1	1	1	1	1			0	---	---	---	1	1	1
1401	47	236	0	2	2013-09-23 17:01:57	2014-03-12 17:14:44	FALSE				---	63.5	6.04	laying	Normal	Normal	70.3	8.435	laying	Normal	Normal	Normal	2014-03-12	---	---	---	---	1	---	---	---	1	1		1	1	1		---	---			---	---	---	---	1	1	1
1402	83	331	0	2	2013-04-19 16:10:01	2014-01-24 08:36:06	TRUE	2014-01-24 08:36:06		noservice	---	70.7	8.31	---	Normal	Normal	---	---	---	---	---	Normal	2013-12-18	---	---	---	---	---	---	---	---	---	---	---	---	---	---	---	---	---		14.5	---	---	---	---	---	---	---
1403	4	33	0	2	2013-09-19 15:44:44	2014-03-13 15:32:46	FALSE			noopenarea	---	90.7	10.39	standing	MAM	MAM	93.8	11.92	standing	Normal	Normal	Normal	2014-03-13	1	0	---	---	1	0	---	0	1	1	1	1	1	1	1	1	0			---	---	---	---	1	1	1
1404	70	176	0	2	2012-10-12 17:03:06	2014-01-27 12:19:29	FALSE			noopenarea	---	70	6.8	---	MAM	MAM	80	9.075	laying	Normal	Normal	Normal	2013-12-11	1	---	---	---	1	---	---	---	1	1	1	1	1	1	1	1	---		13.3	---	---	---	---	1	1	1
1405	82	349	0	2	2012-10-25 14:18:59	2013-07-22 22:36:02	TRUE	2013-07-22 22:36:02	19.04430344708997 72.8500503896064 -49.0 5.0	yes	---	87.5	11.29	---	Normal	Normal	91.5	12.44	---	Normal	Normal	Normal	2013-07-16	---	---	---	---	---	---	---	---	---	---	---	---	---	---	---	---	---	9867833426	15	---	---	---	---	---	---	---
1406	50	160	0	2	2014-01-27 23:01:08	2014-01-27 23:01:08	FALSE				---	66	8.495	laying	Normal	Normal	---	---	---	---	---	Normal	---	---	---	---	---	---	---	---	---	---	---	---	---	---	---	---	---	---			---	---	---	---	---	---	---
1407	169	242	0	2	2013-05-07 12:33:55	2014-01-01 11:20:39	FALSE			noservice	2.75	53	3.39	---	MAM	MAM	66.6	7.23	laying	Normal	Normal	Normal	2013-12-31	---	---	---	---	1	---	---	---	1	1	---	1	1	1	---	---	---		---	---	---	---	---	1	1	1
1408	155	152	A	2	2013-01-02 17:22:58	2013-12-15 20:12:18	FALSE			noservice	---	68	6.865	---	Normal	Normal	---	---	---	---	---	Normal	2013-12-09	---	---	---	---	---	---	---	---	---	---	---	---	---	---	---	---	---			---	---	---	---	---	---	---
1409	84	18	0	2	2013-02-18 16:37:28	2014-01-20 08:12:56	FALSE			noservice	---	85	9.735	---	MAM	MAM	93.2	11.51	standing	Normal	Normal	Normal	2014-01-20	1	1	1	1	1	1	---	1	1	1	1	1	1	1	1	1	1		13.5	---	---	---	---	1	1	1
1410	161	106	0	2	2012-10-13 16:38:52	2013-12-17 17:47:23	FALSE			noservice	---	45	2.235	---	Normal	Normal	61	8.42	laying	Normal	Normal	Normal	2013-12-17	---	---	---	---	1	---	---	---	1	1	1	1	1	1	1	---	---			---	---	---	---	1	1	1
1411	39	101	0	2	2012-10-17 15:05:23	2013-09-12 17:15:23	TRUE	2013-09-12 17:15:23			---	80.2	10	---	Normal	Normal	87.5	11.165	---	Normal	Normal	Normal	2013-09-12	---	---	---	---	---	---	---	---	---	---	---	---	---	---	---	---	---			---	---	---	---	---	---	---
1412	39	101	0	2	2012-07-11 14:06:35	2013-01-25 15:15:59	TRUE	2013-01-25 15:15:59	---	---	---	76.9	9.24	---	Normal	Normal	81.5	9.875	---	Normal	Normal	Normal	2013-01-08	---	---	---	---	---	---	---	---	---	---	---	---	---	---	---	---	---			---	---	---	---	---	---	---
1413	115	292	0	2	2013-05-31 12:49:42	2014-04-14 08:38:18	FALSE			noservice	---	77	8.545	---	Normal	Normal	78	9.125	---	Normal	Normal	Normal	2014-04-07	---	---	---	---	---	---	---	---	---	---	---	---	---	---	---	---	---			---	---	---	---	---	---	---
1414	76	158	0	2	2012-10-17 15:22:52	2014-05-02 15:09:31	FALSE		19.042890508394397 72.85123897439941 -36.0 5.0	yes	---	76	8.885	---	Normal	Normal	87.2	10.116	standing	MAM	MAM	MAM	2014-04-17	1	1	1	---	1	1	---	1	1	1	1	1	1	1	1	1	1	9867863069	14	---	---	---	---	1	1	1
1415	37	102	A	2	2012-05-30 14:03:26	2012-09-28 12:58:58	TRUE	2012-05-30 14:05:46	---		---	66.6	5.975	---	SAM	SAM	---	---	---	---	---	SAM	---	---	---	---	---	---	---	---	---	---	---	---	---	---	---	---	---	---	---	---	---	---	---	---	---	---	---
1416	37	102	A	2	2012-04-17 14:48:16	2014-04-30 14:23:25	FALSE			noopenarea	---	66.6	5.975	---	SAM	SAM	85	10.74	standing	Normal	Normal	Normal	2014-04-23	1	---	---	---	1	---	---	---	1	1	1	1	1	1	1	1	1		---	---	---	---	---	1	1	1
1417	48	21	A	2	2013-09-23 12:27:14	2014-02-24 15:52:43	FALSE				---	65.3	7.28	laying	Normal	Normal	73.3	8.17	laying	Normal	Normal	Normal	2014-02-24	---	---	---	---	---	---	---	---	---	---	---	---	---	---	---	---	---			---	---	---	---	---	---	---
1418	1	81	0	2	2013-04-18 13:35:35	2014-04-07 17:53:40	FALSE			noopenarea	---	74	8.245	---	Normal	Normal	82.4	9.745	standing	Normal	Normal	Normal	2014-04-03	---	---	---	---	---	---	---	---	---	---	---	---	---	---	---	---	---	8879102237		---	---	---	---	---	---	---
1419	167	126	0	2	2013-03-20 13:14:26	2013-06-06 13:33:07	TRUE	2013-06-06 13:33:07		noservice	---	50.3	3.8	---	Normal	Normal	59.5	4.65	---	MAM	MAM	MAM	2013-04-13	---	---	---	---	1	---	---	---	1		---	1	1		---	---	---			---	---	---	---	1	1
1420	167	126	0	2	2013-06-05 14:12:22	2014-01-01 12:01:27	FALSE			noservice	3.08	50.3	3.8	---	Normal	Normal	68.2	7.335	laying	Normal	Normal	Normal	2013-12-31	---	---	---	---	1	---	---	---	1	0		1	1	0		---	---	9773728889	---	---	---	---	---	1	1	1
1421	98	115	0	2	2014-03-13 16:40:49	2014-04-18 10:47:05	FALSE			other	---	78	10.115	laying	Normal	Normal	78.3	10.305	laying	Normal	Normal	Normal	2014-04-17	---	---	---	---	---	---	---	---	---	---	---	---	---	---	---	---	---			---	---	---	---	---	---	---
1422	85	73	0	2	2012-10-18 12:51:56	2013-12-26 16:30:59	FALSE		19.0479585 72.850124 0.0 917.0	yes	---	59.5	4.79	---	MAM	MAM	74.9	9.505	laying	Normal	Normal	Normal	2013-12-11	---	---	---	---	1	---	---	---	1	1	1	1	1	1	1	---	---		12.5	---	---	---	---	1	1	1
1423	40	195	0	2	2012-07-14 15:34:42	2013-03-05 17:45:39	TRUE	2013-03-05 17:45:39	---	---	---	89.5	11	---	Normal	Normal	---	---	---	---	---	Normal	---	---	---	---	---	---	---	---	---	---	---	---	---	---	---	---	---	---			---	---	---	---	---	---	---
1424	114	46	0	2	2013-11-20 14:22:44	2014-04-23 15:18:07	FALSE			noservice	---	60	5.905	laying	Normal	Normal	65	6.3	laying	Normal	Normal	Normal	2014-04-21	---	---	---	---	---	---	---	---	---	---	---	---	---	---	---	---	---	9967705033		---	---	---	---	---	---	---
1425	37	210	0	2	2012-10-25 12:45:30	2014-04-30 10:43:11	FALSE			noopenarea	---	56	2.8	---	SAM	SAM	77	9.6	laying	Normal	Normal	Normal	2014-04-23	---	---	---	---	1	---	---	---	1	1	---	1	1	1	---	---	---		---	---	---	---	---	1	1	1
1426	119	253	A	2	2013-04-12 15:55:26	2014-03-04 17:37:09	TRUE	2014-03-04 17:37:09	19.04930935886196 72.8608818972786 -55.0 10.0	yes	---	80.2	9.81	---	Normal	Normal	85.2	10.96	standing	Normal	Normal	Normal	2014-02-18	---	---	---	---	---	---	---	---	---	---	---	---	---	---	---	---	---			---	---	---	---	---	---	---
1427	119	253	A	2	2013-04-12 13:32:23	2013-04-12 15:43:02	TRUE	2013-04-12 15:43:02	19.049579382984714 72.86141469325736 -56.0 15.0	yes	---	82.2	9.81	---	Normal	Normal	---	---	---	---	---	Normal	---	---	---	---	---	---	---	---	---	---	---	---	---	---	---	---	---	---			---	---	---	---	---	---	---
1428	105	120	0	2	2013-08-26 08:52:37	2014-04-21 16:03:56	FALSE			noservice	---	65.5	5.955	---	MAM	MAM	75.5	8.23	laying	Normal	Normal	Normal	2014-04-21	---	---	---	---	---	---	---	---	---	---	---	---	---	---	---	---	---	8898371600		---	---	---	---	---	---	---
1429	108	172	0	2	2013-04-27 11:49:15	2013-12-04 17:22:25	TRUE	2013-12-04 17:22:25	19.046847802181286 72.85836025142751 -43.0 10.0	yes	---	92	12.82	---	Normal	Normal	95.9	13.49	standing	Normal	Normal	Normal	2013-11-19	---	---	---	---	---	---	---	---	---	---	---	---	---	---	---	---	---	9004598201		---	---	---	---	---	---	---
1430	19	10	0	2	2013-04-15 14:18:53	2013-06-07 16:23:22	TRUE	2013-06-07 16:23:22	19.03599816159641 72.85080179439773 -56.0 10.0	yes	---	100.5	13.915	---	Normal	Normal	---	---	---	---	---	Normal	---	---	---	---	---	---	---	---	---	---	---	---	---	---	---	---	---	---	9820770141		---	---	---	---	---	---	---
1431	166	31	0	1	2012-12-21 12:52:12	2013-12-31 16:40:23	FALSE			noservice	---	48.5	3.2	---	Normal	Normal	67.7	7.475	laying	Normal	Normal	Normal	2013-12-28		---	---	---	1	---	---	---	0	0	0	1	0	0			---		---	0	---	---	---	1	1	0
1432	75	192	0	2	2012-10-12 14:25:02	2014-04-30 14:55:10	FALSE			noopenarea	---	67.2	6.14	---	MAM	MAM	83	10.3	laying	Normal	Normal	Normal	2014-04-17	1	---	---	---	1	---	---	---	1	1	1	1	1	1	1	1	---	9920195876	11.5	---	---	---	---	1	1	1
1433	151	224	0	2	2012-07-10 12:37:15	2013-12-03 17:13:14	TRUE	2013-12-03 17:13:14			---	69.8	9.705	---	Normal	Normal	89.8	11.8	---	Normal	Normal	Normal	2013-11-19	---	---	---	---	---	---	---	---	---	---	---	---	---	---	---	---	---			---	---	---	---	---	---	---
1434	167	167	0	2	2012-07-06 12:03:04	2013-04-05 13:52:07	TRUE	2013-04-05 13:52:07	---	---	---	83.5	11.48	---	Normal	Normal	---	---	---	---	---	Normal	2013-03-15	---	---	---	---	---	---	---	---	---	---	---	---	---	---	---	---	---			---	---	---	---	---	---	---
1435	55	93	0	1	2012-07-14 16:01:29	2013-06-27 15:32:56	TRUE	2013-06-27 15:32:56	---	---	---	77	9.5	---	Normal	Normal	84.6	11.2	---	Normal	Normal	Normal	2013-06-17	---	---	---	---	---	---	---	---	---	---	---	---	---	---	---	---	---			---	---	---	---	---	---	---
1436	111	58	0	1	2014-03-03 14:10:22	2014-04-26 22:55:51	FALSE			noopenarea	---	82.7	11.315	standing	Normal	Normal	83.2	11.19	standing	Normal	Normal	Normal	2014-04-25	---	---	---	---	---	---	---	---	---	---	---	---	---	---	---	---	---			---	---	---	---	---	---	---
1437	74	125	0	2	2012-08-06 05:48:44	2014-04-30 17:43:24	FALSE		---	---	---	77	12.2	---	Normal	Normal	87.7	13.945	standing	Normal	Normal	Normal	2014-04-12	---	---	---	---	---	---	---	---	---	---	---	---	---	---	---	---	---	9820369702	18	---	---	---	---	---	---	---
1438	95	213	A	2	2013-05-03 13:41:40	2014-05-02 11:20:44	FALSE		19.0486765 72.8537929 0.0 738.0	yes	---	78.5	8.69	---	MAM	MAM	87.8	9.715	laying	MAM	MAM	MAM	2014-04-26	---	---	---	---	---	---	---	---	---	---	---	---	---	---	---	---	---	7208627999		---	---	---	---	---	---	---
1439	156	128	0	2	2012-07-05 14:22:44	2012-08-13 15:47:01	TRUE	2012-08-13 15:47:01	---	---	---	92.5	13.695	---	Normal	Normal	---	---	---	---	---	Normal	---	---	---	---	---	---	---	---	---	---	---	---	---	---	---	---	---	---			---	---	---	---	---	---	---
1440	43	999	0	1	2013-02-27 14:28:22	2013-09-10 17:22:27	TRUE	2013-09-10 17:22:27		noopenarea	---	81.7	12.4	---	Normal	Normal	84	12.28	---	Normal	Normal	Normal	2013-08-13	---	---	---	---	---	---	---	---	---	---	---	---	---	---	---	---	---	9594604007		---	---	---	---	---	---	---
1441	37	106	A	1	2013-05-13 14:01:53	2014-04-30 14:31:20	FALSE			noservice	2.5	52.5	3.295	laying	MAM	MAM	66	5.65	laying	MAM	MAM	MAM	2014-04-23	0	---	---	---	1	---	---	---	1	0	0	1	1	0	0	0	---		---	---	---	---	---	1	1	0
1442	39	104	0	1	2013-02-18 17:49:44	2013-11-06 15:19:51	TRUE	2013-11-06 15:19:51		noopenarea	---	54.2	4.1	---	Normal	Normal	57	4.19	---	MAM	MAM	MAM	2013-10-10	---	---	---	---	1	---	---	---	1	1	---	1	1	1	---	---	---			---	---	---	---	1	1	1
1443	65	205	0	2	2014-01-23 13:50:06	2014-01-23 13:50:06	FALSE				---	66.5	6.735	laying	Normal	Normal	---	---	---	---	---	Normal	---	---	---	---	---	---	---	---	---	---	---	---	---	---	---	---	---	---	9892922722		---	---	---	---	---	---	---
1444	171	130	0	2	2012-10-17 12:52:55	2013-12-09 17:45:47	TRUE	2013-12-09 17:45:47		noopenarea	---	59.4	5.53	---	Normal	Normal	70.8	9.08	---	Normal	Normal	Normal	2013-11-11	---	---	---	---	---	---	---	---	---	---	---	---	---	---	---	---	---			---	---	---	---	---	---	---
1445	68	172	0	1	2012-08-11 16:38:07	2013-01-16 11:12:31	TRUE	2013-01-16 11:12:31	---	---	---	96.5	12.6	---	Normal	Normal	---	---	---	---	---	Normal	---	---	---	---	---	---	---	---	---	---	---	---	---	---	---	---	---	---	9967802597	14.5	---	---	---	---	---	---	---
1446	73	69	0	1	2012-07-11 14:00:38	2014-04-15 15:51:56	FALSE			noopenarea	---	73.7	7.46	laying	Normal	Normal	80.7	12	standing	Normal	Normal	Normal	2014-04-10	1	1	1	---	1	1	---	1	1	1	1	1	1	1	1	1	1	9967686655	13	---	---	---	---	1	1	1
1447	73	78	0	1	2012-07-11 17:23:47	2014-04-09 17:29:11	FALSE		---	---	---	74	7.55	---	Normal	Normal	88	10.36	laying	Normal	Normal	Normal	2014-04-09	1	0	---	---	1	0	---	0	1	1	0	1	1	1	1	1	1	9920069442	13	---	---	---	---	1	1	1
1448	162	95	0	1	2012-09-21 14:18:39	2013-12-20 10:22:21	FALSE			noservice	---	52	4.1	---	Normal	Normal	69	7.865	laying	Normal	Normal	Normal	2013-12-20	---	---	---	---	1	---	---	---	1	1	1	1	1	1	1	---	---			---	---	---	---	1	1	1
1449	106	30	0	1	2013-04-16 14:02:21	2014-03-22 10:26:09	FALSE		19.04652909927229 72.85828481696808 -58.0 15.0	yes	---	65.2	7.32	---	Normal	Normal	75.2	9.82	laying	Normal	Normal	Normal	2014-03-14	---	---	---	---	---	---	---	---	---	---	---	---	---	---	---	---	---	9167935933		---	---	---	---	---	---	---
1450	102	216	0	1	2013-04-09 15:34:59	2013-10-26 10:37:27	TRUE	2013-10-26 10:37:27	19.045255471919393 72.8583267369517 -55.0 35.0	yes	---	89	13.22	---	Normal	Normal	92.9	14.04	standing	Normal	Normal	Normal	2013-10-21	---	---	---	---	---	---	---	---	---	---	---	---	---	---	---	---	---	9967605495		---	---	---	---	---	---	---
1451	55	5	0	1	2012-07-14 12:06:05	2012-07-16 16:44:09	TRUE	2012-07-16 16:44:09	---	---	---	90	10.98	---	Normal	Normal	---	---	---	---	---	Normal	---	---	---	---	---	---	---	---	---	---	---	---	---	---	---	---	---	---			---	---	---	---	---	---	---
1452	152	18	A	1	2012-07-10 15:57:05	2013-12-03 17:22:57	TRUE	2013-12-03 17:22:57	---	---	---	76.2	8.05	---	Normal	Normal	89.8	10.65	---	Normal	Normal	Normal	2013-11-12	---	---	---	---	---	---	---	---	---	---	---	---	---	---	---	---	---			---	---	---	---	---	---	---
1453	78	132	A	1	2014-02-03 17:43:08	2014-02-03 17:43:08	FALSE			noservice	---	82.2	9.97	standing	Normal	Normal	---	---	---	---	---	Normal	---	---	---	---	---	---	---	---	---	---	---	---	---	---	---	---	---	---	8108653072		---	---	---	---	---	---	---
1454	159	119	A	1	2012-10-16 17:20:55	2014-01-02 17:28:45	FALSE			noservice	---	62.5	5.375	---	MAM	MAM	77.5	8.15	laying	Normal	Normal	Normal	2013-12-13	---	---	---	---	1	---	---	---	1	1	1	1	1	1	1	---	---			---	---	---	---	1	1	1
1455	81	37	0	1	2013-11-13 16:24:32	2013-12-23 15:13:28	FALSE			noopenarea	---	59.4	4.875	laying	Normal	Normal	---	---	---	---	---	Normal	2013-12-23	---	---	---	---	1	---	---	---	1	1	0	1	1	1	0	---	---			---	---	---	---	1	1	1
1456	106	200	0	1	2013-04-17 14:47:36	2014-03-22 13:11:22	FALSE		19.04544438077188 72.85845451933473 -49.0 20.0	yes	---	74.5	8.77	---	Normal	Normal	81.2	11.54	laying	Normal	Normal	Normal	2014-03-22	---	---	---	---	---	---	---	---	---	---	---	---	---	---	---	---	---	9894274123		---	---	---	---	---	---	---
1457	44	71	0	2	2013-02-04 12:16:29	2014-03-03 16:17:12	FALSE			noopenarea	---	57.2	6	---	Normal	Normal	76	10.66	laying	Normal	Normal	Normal	2014-03-03	---	---	---	---	1	---	---	---	1	1	1	1	1	1	1	---	---			---	---	---	---	1	1	1
1458	66	233	0	2	2012-06-23 13:43:40	2013-08-14 17:25:37	TRUE	2013-08-14 17:25:37	---	---	---	67.6	8.32	---	Normal	Normal	78.5	10.1	---	Normal	Normal	Normal	2013-08-14	---	---	---	---	---	---	---	---	---	---	---	---	---	---	---	---	---	---	---	---	---	---	---	---	---	---
1459	167	117	0	2	2012-07-05 15:30:54	2012-11-01 17:19:09	TRUE	2012-11-01 17:19:09	---	---	---	87	11.545	---	Normal	Normal	89.5	11.73	---	Normal	Normal	Normal	---	---	---	---	---	---	---	---	---	---	---	---	---	---	---	---	---	---			---	---	---	---	---	---	---
1460	158	175	0	2	2012-07-06 12:32:56	2014-01-29 13:13:51	FALSE			noservice	---	66.2	8.2	standing	Normal	Normal	76.7	13.21	standing	Normal	Normal	Normal	2013-12-16	---	---	---	---	---	---	---	---	---	---	---	---	---	---	---	---	---			---	---	---	---	---	---	---
1461	152	158	A	2	2012-07-12 14:58:45	2014-04-30 16:56:48	FALSE		---	---	---	54	4.2	---	Normal	Normal	77.7	9.27	standing	Normal	Normal	Normal	2014-04-10	---	---	---	---	---	---	---	---	---	---	---	---	---	---	---	---	---			---	---	---	---	---	---	---
1462	159	173	0	2	2013-04-12 14:24:18	2014-05-02 15:48:56	FALSE			noservice	---	80	9.105	---	Normal	Normal	83	9.4	---	MAM	MAM	MAM	2014-01-24	---	---	---	---	---	---	---	---	---	---	---	---	---	---	---	---	---			---	---	---	---	---	---	---
1463	72	92	0	2	2014-01-23 12:59:41	2014-01-23 12:59:41	FALSE				---	85.7	11.63	standing	Normal	Normal	---	---	---	---	---	Normal	---	---	---	---	---	---	---	---	---	---	---	---	---	---	---	---	---	---			---	---	---	---	---	---	---
1464	168	40	0	2	2014-01-28 12:54:51	2014-01-28 16:11:39	FALSE			noservice	---	61.9	5.925	laying	Normal	Normal	---	---	---	---	---	Normal	---	---	---	---	---	1	---	---	---	1	1		1	1	1		---	---	9930239272		---	---	---	---	1	1	1
1465	118	79	0	2	2013-05-15 13:14:26	2014-04-10 17:41:31	FALSE		19.0494293391836 72.86108332704487 -62.0 10.0	yes	---	62.6	5.115	---	SAM	SAM	75.5	8.895	laying	Normal	Normal	Normal	2014-04-10	1	---	---	---	1	---	---	---	1	1	1	1	1	1	1	1	---			---	---	---	---	1	1	1
1466	37	230	A	2	2012-12-05 15:46:48	2014-04-30 14:55:07	FALSE			noservice	---	73.4	8.71	---	Normal	Normal	80.5	11.135	standing	Normal	Normal	Normal	2014-04-23	---	---	---	---	---	---	---	---	---	---	---	---	---	---	---	---	---			---	---	---	---	---	---	---
1467	9	397	0	2	2013-04-22 15:58:31	2014-01-27 16:05:12	TRUE	2014-01-27 16:05:12		other	---	87.1	11.685	---	Normal	Normal	87.8	12.04	---	Normal	Normal	Normal	2013-08-26	---	---	---	---	---	---	---	---	---	---	---	---	---	---	---	---	---	9920851435		---	---	---	---	---	---	---
1468	162	59	0	2	2012-04-10 14:39:23	2014-04-23 16:25:25	FALSE			noservice	---	68.4	6.105	---	SAM	SAM	82.7	9.42	standing	Normal	Normal	Normal	2014-04-21	1	1	1	---	1	1	1	1	1	1	1	1	1	1	1	1	1		---	1	---	---	---	1	1	1
1469	162	159	0	2	2013-05-09 12:18:44	2014-01-13 16:04:36	FALSE			noservice	---	49	4.705	---	Normal	Normal	59.5	8.25	laying	Normal	Normal	Normal	2013-12-10	---	---	---	---	---	---	---	---	---	---	---	---	---	---	---	---	---			---	---	---	---	---	---	---
1470	61	43	0	1	2012-12-08 10:23:48	2013-12-16 14:43:12	FALSE			noopenarea	---	49	2.75	---	Normal	Normal	66	6.665	laying	Normal	Normal	Normal	2013-12-16	---	---	---	---	1	---	---	---	---	---	---	0	---	---	---	---	---	9867227773	---	---	---	---	---	1	---	---
1471	54	186	A	1	2014-01-31 13:24:13	2014-03-04 16:44:21	FALSE			noopenarea	---	56.7	5.17	laying	Normal	Normal	---	---	---	---	---	Normal	---	---	---	---	---	1	---	---	---	1	1	---	1	1	1	---	---	---			---	---	---	---	1	1	1
1472	80	238	0	2	2012-12-05 12:56:08	2013-12-12 17:36:37	FALSE				---	82.4	11.55	---	Normal	Normal	90.7	13.815	standing	Normal	Normal	Normal	2013-12-12	---	---	---	---	---	---	---	---	---	---	---	---	---	---	---	---	---		16.5	---	---	---	---	---	---	---
1473	155	38	A	2	2012-12-21 12:53:23	2013-12-15 20:09:23	FALSE			noservice	---	54	3100	---	Normal	Normal	62	6.885	---	Normal	Normal	Normal	2013-12-10	---	---	---	---	---	---	---	---	---	---	---	---	---	---	---	---	---	9221300143	---	---	---	---	---	---	---	---
1474	48	177	0	2	2012-09-26 12:22:33	2013-08-03 16:25:29	TRUE	2013-08-03 16:25:29			---	81.8	9.965	---	Normal	Normal	90.3	11.88	---	Normal	Normal	Normal	2013-07-11	---	---	---	---	---	---	---	---	---	---	---	---	---	---	---	---	---	9076059972		---	---	---	---	---	---	---
1475	107	262	0	2	2013-11-28 17:06:04	2014-03-11 13:13:39	FALSE		19.0446486 72.857934 0.0 549.0	yes	---	62.5	8.26	laying	Normal	Normal	72	9.15	laying	Normal	Normal	Normal	2014-03-11	---	---	---	---	---	---	---	---	---	---	---	---	---	---	---	---	---	9221301643		---	---	---	---	---	---	---
1476	97	99	0	2	2013-11-13 17:23:17	2014-04-26 11:46:29	FALSE			other	---	78	9.5	laying	Normal	Normal	81.3	10.955	standing	Normal	Normal	Normal	2014-04-08	---	---	---	---	---	---	---	---	---	---	---	---	---	---	---	---	---			---	---	---	---	---	---	---
1477	69	61	0	2	2012-10-04 12:56:45	2012-10-26 13:37:55	TRUE	2012-10-26 13:37:55		noopenarea	---	96.8	12.84	---	Normal	Normal	---	---	---	---	---	Normal	---	---	---	---	---	---	---	---	---	---	---	---	---	---	---	---	---	---	9867874558	16	---	---	---	---	---	---	---
1478	78	131	0	2	2012-11-08 15:52:06	2013-12-17 17:26:08	FALSE			noopenarea	---	82	9.48	---	Normal	Normal	95.2	11.98	standing	Normal	Normal	Normal	2013-12-17	1	1	1	---	1	1	---	1	1	1	1	1	1	1	1	1	1	8652426015	15	---	---	---	---	1		1
1479	43	238	0	2	2012-10-26 11:24:30	2014-01-30 17:18:57	TRUE	2014-01-30 17:18:57		noopenarea	---	65	5.455	---	SAM	SAM	73	7.78	laying	Normal	Normal	Normal	2013-12-16	1	---	---	---	1	---	---	---	1	1	1	1	1	1	1	1	---	9892583202		---	---	---	---	1	1	1
1480	36	13	A	2	2014-01-29 12:45:00	2014-04-21 14:55:50	FALSE				---	90.1	11.92	standing	Normal	Normal	91.2	11.5	standing	Normal	Normal	Normal	2014-04-10	---	---	---	---	---	---	---	---	---	---	---	---	---	---	---	---	---	9821544558		---	---	---	---	---	---	---
1481	81	91	A	1	2013-02-22 17:43:32	2014-04-25 11:54:10	FALSE			noservice	---	78.2	7.78	---	MAM	MAM	86.5	9.135	standing	MAM	MAM	MAM	2014-04-12	---	---	---	---	---	---	---	---	---	---	---	---	---	---	---	---	---		12.2	1	---	---	---	---	---	---
1482	64	161	0	2	2013-06-26 11:20:04	2014-04-28 16:22:50	FALSE				---	74.5	8.8	laying	Normal	Normal	82.7	10.3	standing	Normal	Normal	Normal	2014-04-17	---	---	---	---	---	---	---	---	---	---	---	---	---	---	---	---	---			---	---	---	---	---	---	---
1483	70	175	0	2	2012-10-12 17:12:43	2013-12-12 16:46:15	FALSE			noopenarea	---	59	5.25	---	Normal	Normal	78	8.91	laying	Normal	Normal	Normal	2013-12-11	---	---	---	---	---	---	---	---	---	---	---	---	---	---	---	---	---	9867702211	13.5	---	---	---	---	---	---	---
1484	84	276	0	1	2013-07-15 12:41:51	2013-12-13 12:14:28	FALSE			noservice	3.5	67.5	6.76	laying	Normal	Normal	64.3	6.29	laying	Normal	Normal	Normal	2013-12-12	---	---	---	---	1	---	---	---	1	0	---	1	1	0	---	---	---		---	---	---	---	---	1	1	0
1485	59	5	0	1	2013-10-29 15:39:49	2014-01-07 13:55:15	FALSE		19.0442282 72.8560442 0.0 843.0	yes	2.9	56.5	4.925	laying	Normal	Normal	56.5	4.925	laying	Normal	Normal	Normal	2013-12-16	---	---	---	---	1	---	---	---	1	---	---	1	1	---	---	---	---		---	---	---	---	---	1	1	---
1486	3	283	A	1	2013-09-03 14:33:28	2014-04-27 11:46:42	FALSE			noservice	3	47.5	3.1	laying	Normal	Normal	64.5	6.9	laying	Normal	Normal	Normal	2014-04-25	---	---	---	---	1	---	---	---	1	1	1	1	1	1	1	---	---	9821673831	---	---	---	---	---	1	1	1
1487	31	99	0	1	2012-07-06 15:33:29	2012-11-27 15:52:59	TRUE	2012-11-27 15:52:59	---	---	---	85.2	12.82	---	Normal	Normal	---	---	---	---	---	Normal	---	---	---	---	---	---	---	---	---	---	---	---	---	---	---	---	---	---			---	---	---	---	---	---	---
1488	159	165	A	1	2013-03-12 17:31:39	2013-08-27 17:32:32	TRUE	2013-08-27 17:32:32		noservice	---	76	8.615	---	Normal	Normal	79	8.9	---	Normal	Normal	Normal	2013-08-13	---	---	---	---	---	---	---	---	---	---	---	---	---	---	---	---	---			---	---	---	---	---	---	---
1489	80	241	0	1	2013-07-29 14:58:33	2013-12-14 14:54:06	FALSE			noservice	3	53.5	3.84	---	Normal	Normal	61.3	6.04	laying	Normal	Normal	Normal	2013-12-14	---	---	---	---	1	---	---	---	1	---	---	1	1	---	---	---	---		---	---	---	---	---	1	1	---
1490	5	44	0	2	2013-08-14 13:43:57	2013-12-06 17:21:14	TRUE	2013-12-06 17:21:14	19.0369399 72.846819 0.0 903.0	yes	---	90.5	11.39	---	Normal	Normal	91.2	11.45	standing	Normal	Normal	Normal	2013-11-18	---	---	---	---	---	---	---	---	---	---	---	---	---	---	---	---	---			---	---	---	---	---	---	---
1491	167	259	0	2	2012-07-06 12:42:19	2012-07-28 14:00:36	TRUE	2012-07-28 14:00:36	---	---	---	85.5	10.465	---	Normal	Normal	---	---	---	---	---	Normal	---	---	---	---	---	---	---	---	---	---	---	---	---	---	---	---	---	---			---	---	---	---	---	---	---
1492	12	3	0	1	2013-07-11 14:30:09	2014-04-11 10:04:26	FALSE			noopenarea	---	70.5	6.005	---	SAM	SAM	74.8	8.7	laying	Normal	Normal	Normal	2014-04-09	1	1	---	---	1	1	---	1	1	1	1	1	1	1	1	1	1			0	---	---	---	1	1	1
1493	11	76	0	1	2013-04-05 13:06:46	2014-04-21 12:16:20	FALSE			noopenarea	---	76.8	8.3	---	Normal	Normal	82.1	9.9	laying	Normal	Normal	Normal	2014-04-11	---	---	---	---	---	---	---	---	---	---	---	---	---	---	---	---	---	9967555434		---	---	---	---	---	---	---
1494	29	68	A	1	2013-05-08 12:56:38	2014-04-18 16:34:22	FALSE		19.037609950052726 72.85097746775074 -60.0 5.0	yes	---	71.5	8.24	---	Normal	Normal	81.4	10.88	laying	Normal	Normal	Normal	2014-04-09	---	---	---	---	---	---	---	---	---	---	---	---	---	---	---	---	---	9699996524		---	---	---	---	---	---	---
1495	156	94	0	1	2012-07-05 13:32:05	2013-12-17 18:02:14	FALSE			noservice	---	70	7.795	---	Normal	Normal	85.7	11.7	---	Normal	Normal	Normal	2013-12-17	---	---	---	---	---	---	---	---	---	---	---	---	---	---	---	---	---			---	---	---	---	---	---	---
1496	19	217	0	1	2013-04-18 14:15:51	2014-04-16 15:16:24	FALSE		19.035536170017334 72.8517971979954 -42.0 10.0	yes	---	72.4	7.29	---	MAM	MAM	83.2	9.53	standing	Normal	Normal	Normal	2014-04-15	---	---	---	---	---	---	---	---	---	---	---	---	---	---	---	---	---			---	---	---	---	---	---	---
1497	70	72	0	1	2014-01-29 12:10:05	2014-01-29 12:10:05	FALSE				---	67	6.935	laying	Normal	Normal	---	---	---	---	---	Normal	---	---	---	---	---	---	---	---	---	---	---	---	---	---	---	---	---	---			---	---	---	---	---	---	---
1498	76	292	0	1	2012-10-29 12:01:44	2014-05-02 16:05:00	FALSE			noopenarea	---	77.5	9.26	---	Normal	Normal	95.2	11.85	standing	Normal	Normal	Normal	2014-04-17	---	---	---	---	---	---	---	---	---	---	---	---	---	---	---	---	---	9821421154	14	---	---	---	---	---	---	---
1499	77	204	0	1	2014-01-20 17:00:06	2014-03-10 14:15:02	FALSE			noservice	---	61.5	6.505	laying	Normal	Normal	---	---	---	---	---	Normal	---	---	---	---	---	---	---	---	---	---	---	---	---	---	---	---	---	---	9769905518		---	---	---	---	---	---	---
1500	84	17	0	1	2013-10-18 14:48:55	2014-04-26 15:14:33	FALSE		19.0474112 72.850087 0.0 692.0	yes	---	80.7	12.12	standing	Normal	Normal	84.2	12.42	standing	Normal	Normal	Normal	2014-04-26	---	---	---	---	---	---	---	---	---	---	---	---	---	---	---	---	---	9322455469	15	---	---	---	---	---	---	---
1501	180	181	0	1	2013-07-11 15:20:08	2014-04-30 15:57:27	FALSE			noopenarea	3.4	63	5.935	laying	Normal	Normal	68.5	7.95	laying	Normal	Normal	Normal	2014-04-18	---	---	---	---	1	---	---	---	1	1	1	1	1	1	0	---	---	9226788345	---	---	---	---	---	1	1	1
1502	83	364	0	1	2012-11-23 12:54:03	2014-04-23 16:59:13	FALSE		19.0476688 72.8504126 0.0 734.0	yes	---	61.5	5.575	laying	Normal	Normal	77	8.171	laying	Normal	Normal	Normal	2014-04-21	---	---	---	---	1	---	---	---	1	1	1	1	1	1	1	---	---	9322909313		---	---	---	---	1	1	1
1503	23	36	0	1	2013-05-14 12:36:04	2014-04-10 17:02:17	FALSE		19.0369480217653 72.85029047693405 -54.0 5.0	yes	---	85.4	10.54	---	Normal	Normal	94.5	12.475	standing	Normal	Normal	Normal	2014-04-08	---	---	---	---	---	---	---	---	---	---	---	---	---	---	---	---	---	9821892907		---	---	---	---	---	---	---
1504	43	137	0	2	2013-02-27 14:46:59	2013-08-29 14:02:50	TRUE	2013-08-29 14:02:50		noopenarea	---	75.5	8.83	---	Normal	Normal	77.3	9.035	---	Normal	Normal	Normal	2013-08-13	---	---	---	---	---	---	---	---	---	---	---	---	---	---	---	---	---	9324622405		---	---	---	---	---	---	---
1505	85	41	0	1	2012-10-25 11:37:12	2013-12-04 07:41:08	TRUE	2013-12-04 07:41:08	19.0443819 72.8512522 0.0 949.0	yes	---	75.5	7.885	---	MAM	MAM	76.5	8.2	---	Normal	Normal	Normal	2013-11-18	---	---	---	---	---	---	---	---	---	---	---	---	---	---	---	---	---	9172347907	10.8	---	---	---	---	---	---	---
1506	52	220	0	1	2012-07-09 12:42:01	2013-01-24 16:10:57	TRUE	2013-01-24 16:10:57	---	---	---	71.6	8.1	---	Normal	Normal	---	---	---	---	---	Normal	---	---	---	---	---	---	---	---	---	---	---	---	---	---	---	---	---	---			---	---	---	---	---	---	---
1507	52	220	0	1	2012-07-05 13:19:06	2013-12-13 15:04:38	FALSE		---	---	---	71.6	8.1	---	Normal	Normal	87.7	11.405	standing	Normal	Normal	Normal	2013-12-13	---	---	---	---	---	---	---	---	---	---	---	---	---	---	---	---	---			---	---	---	---	---	---	---
1508	54	9	0	1	2012-07-09 17:08:22	2013-12-17 10:48:29	FALSE				---	60	5.47	---	Normal	Normal	80.5	11.365	laying	Normal	Normal	Normal	2013-12-16	---	---	---	---	---	---	---	---	---	---	---	---	---	---	---	---	---			---	---	---	---	---	---	---
1509	55	89	A	1	2012-07-14 15:59:15	2013-01-25 10:45:44	TRUE	2013-01-25 10:45:44	---	---	---	77.5	10.2	---	Normal	Normal	81.6	9.225	---	Normal	Normal	Normal	2012-11-08	---	---	---	---	---	---	---	---	---	---	---	---	---	---	---	---	---			---	---	---	---	---	---	---
1510	78	47	0	1	2012-11-09 15:47:50	2014-03-10 16:00:07	FALSE			noservice	---	83.6	9.43	laying	Normal	Normal	93.2	11.035	standing	MAM	MAM	MAM	2014-02-21	1	1	1	1	1	1	---	1	1	1	1	1	1	1	1	1	1	9324513815	16	0	---	---	---	1	1	1
1511	82	308	A	1	2013-07-23 16:03:14	2013-12-12 10:08:12	FALSE			noservice	---	72.6	8.04	---	Normal	Normal	75.5	9.325	laying	Normal	Normal	Normal	2013-12-10	---	---	---	---	---	---	---	---	---	---	---	---	---	---	---	---	---		14	---	---	---	---	---	---	---
1512	78	999	0	1	2014-01-25 15:16:52	2014-01-25 15:16:52	FALSE			noservice	---	75	7.865	laying	Normal	Normal	---	---	---	---	---	Normal	---	---	---	---	---	---	---	---	---	---	---	---	---	---	---	---	---	---	8898687509		---	---	---	---	---	---	---
1513	152	81	0	1	2012-07-10 17:37:48	2013-01-10 11:58:12	TRUE	2013-01-10 11:58:12	---	---	---	82	9.8	---	Normal	Normal	---	---	---	---	---	Normal	---	---	---	---	---	---	---	---	---	---	---	---	---	---	---	---	---	---			---	---	---	---	---	---	---
1514	161	81	0	1	2012-10-18 16:34:01	2013-12-26 14:13:57	FALSE			noservice	---	65.5	6.665	---	Normal	Normal	77.5	9.63	laying	Normal	Normal	Normal	2013-12-16	---	---	---	---	---	---	---	---	---	---	---	---	---	---	---	---	---			---	---	---	---	---	---	---
1515	53	38	0	1	2012-07-09 14:01:31	2013-12-10 15:13:02	FALSE		---	---	---	69	6.805	---	Normal	Normal	87.72	10.24	standing	Normal	Normal	Normal	2013-12-10	1	1	---	---	1	1	---	1	1	1	1	1	1	1	1	1	1			---	---	---	---	1	1	1
1516	161	143	A	1	2014-01-29 14:23:35	2014-01-29 14:24:31	FALSE			noservice	---	62.2	6.27	laying	Normal	Normal	---	---	---	---	---	Normal	---	---	---	---	---	---	---	---	---	---	---	---	---	---	---	---	---	---			---	---	---	---	---	---	---
1517	62	39	0	1	2012-07-18 12:39:04	2014-04-12 13:32:57	FALSE		---	yes	---	70.5	6.68	---	MAM	MAM	81.7	10.5	standing	Normal	Normal	Normal	2014-04-12	1	1	0	---	1	1	---	1	1	1	1	1	1	1	1	1	1	9702655592	12.6	---	---	---	---	1	1	1
1518	161	101	0	1	2012-07-20 11:50:59	2012-11-28 12:37:07	TRUE	2012-11-28 12:37:07	---	---	---	61	5.86	---	Normal	Normal	---	---	---	---	---	Normal	---	---	---	---	---	---	---	---	---	---	---	---	---	---	---	---	---	---			---	---	---	---	---	---	---
1519	9	136	A	1	2013-07-16 15:40:25	2014-04-23 13:22:07	FALSE			noopenarea	---	81	9.2	---	Normal	Normal	82	9.85	---	Normal	Normal	Normal	2014-04-10	---	---	---	---	---	---	---	---	---	---	---	---	---	---	---	---	---			---	---	---	---	---	---	---
1520	157	217	0	2	2012-07-06 14:07:50	2013-02-28 11:11:53	TRUE	2013-02-28 11:11:53	---	---	---	76	8.5	---	Normal	Normal	---	---	---	---	---	Normal	---	---	---	---	---	---	---	---	---	---	---	---	---	---	---	---	---	---			---	---	---	---	---	---	---
1521	173	95	0	2	2012-04-10 16:05:27	2014-01-13 13:15:13	FALSE			noopenarea	---	71	6.43	---	SAM	SAM	81.7	9.225	standing	Normal	Normal	Normal	2013-12-18	1	1	1	---	1	1	1	1	1	1	1	1	1	1	1	1	1		---	---	---	---	---	1	1	1
1522	79	203	0	2	2013-03-15 15:01:47	2014-03-10 12:49:33	FALSE			yes	---	58.2	4.285	---	SAM	SAM	61	4.72	---	SAM	SAM	SAM	2014-01-22	---	---	---	---	1	---	---	---	---	---	---	1	---	---	---	---	---		---	---	---	---	---	1	---	---
1523	42	172	0	2	2013-05-20 16:02:11	2014-01-13 10:15:43	FALSE				---	62.5	5.825	laying	Normal	Normal	70.5	7.665	laying	Normal	Normal	Normal	2013-12-10	---	---	---	---	1	---	---	---	1	1	0	1	1	1	0	---	---	9833404516		---	---	---	---	1	1	1
1524	161	82	A	2	2013-01-14 13:03:20	2013-09-23 16:09:54	TRUE	2013-09-23 16:09:54		noservice	---	65	6.665	---	Normal	Normal	65.5	8	---	Normal	Normal	Normal	2013-09-11	---	---	---	---	---	---	---	---	---	---	---	---	---	---	---	---	---			---	---	---	---	---	---	---
1525	64	56	0	2	2012-10-18 12:20:48	2014-04-28 14:35:32	FALSE			noservice	---	66.6	6.1	laying	MAM	MAM	77.5	8.495	laying	MAM	MAM	MAM	2014-04-17	---	---	---	---	1	---	---	---	1	1	1	1	1	1	1	---	---		11.5	---	---	---	---	1	1	1
1526	20	123	0	2	2013-07-18 12:00:44	2014-04-04 16:32:26	FALSE				2.73	55.2	4.2	laying	Normal	Normal	69.5	7.73	laying	Normal	Normal	Normal	2014-04-04	---	---	---	---	1	---	---	---	1	1	1	1	1	1	1	---	---	9870067293	---	---	---	---	---	1	1	1
1527	112	187	0	2	2014-02-13 17:20:51	2014-04-28 13:23:04	FALSE			noservice	---	58	4.37	laying	MAM	MAM	59.5	4.675	laying	MAM	MAM	MAM	2014-04-11	---	---	---	---	1	---	---	---	1	1	1	1	1	1	1	---	---			---	---	---	---	1	1	1
1528	179	124	0	1	2012-07-06 15:04:20	2014-01-29 12:27:17	FALSE			noopenarea	---	75.4	8.945	laying	Normal	Normal	94.7	12.555	standing	Normal	Normal	Normal	2013-12-16	1	1	---	---	1	1	---	1	1	1	1	1	1	1	1	1	1			---	---	---	---	1	1	1
1529	104	19	0	1	2013-04-29 15:41:16	2014-04-15 15:26:03	FALSE			noopenarea	---	77.6	10.2	---	Normal	Normal	84.7	13.74	laying	Normal	Normal	Normal	2014-04-15	---	---	---	---	---	---	---	---	---	---	---	---	---	---	---	---	---	9321621668		---	---	---	---	---	---	---
1530	109	184	0	1	2013-04-08 15:44:40	2013-07-26 17:18:06	TRUE	2013-07-26 17:18:06	19.0478278 72.86036 0.0 643.0	yes	---	69.5	7.38	---	Normal	Normal	74	9.08	---	Normal	Normal	Normal	2013-07-17	---	---	---	---	---	---	---	---	---	---	---	---	---	---	---	---	---			---	---	---	---	---	---	---
1531	109	184	0	1	2013-06-22 14:17:47	2014-04-10 16:49:22	FALSE			noservice	---	74	9	---	Normal	Normal	84.5	11.485	laying	Normal	Normal	Normal	2014-04-10	---	---	---	---	---	---	---	---	---	---	---	---	---	---	---	---	---	9892457489		---	---	---	---	---	---	---
1532	105	101	0	1	2013-08-26 10:40:41	2014-04-29 11:57:40	FALSE				---	53.5	3.625	---	Normal	Normal	70.1	6.7	laying	MAM	MAM	MAM	2014-04-21	---	---	---	---	1	---	---	---	1	1	1	1	1	1	1	---	---			---	---	---	---	1	1	1
1533	64	105	0	1	2012-10-18 12:18:02	2013-10-23 17:38:50	TRUE	2013-10-23 17:38:50		noservice	---	84.5	10	---	Normal	Normal	93.7	12.4	standing	Normal	Normal	Normal	2013-10-11	---	---	---	---	---	---	---	---	---	---	---	---	---	---	---	---	---		13.5	---	---	---	---	---	---	---
1534	168	20	A	2	2012-07-06 16:00:47	2013-12-28 09:00:53	FALSE				---	73	8.25	---	Normal	Normal	89.7	12.22	standing	Normal	Normal	Normal	2013-12-24	---	---	---	---	---	---	---	---	---	---	---	---	---	---	---	---	---			---	---	---	---	---	---	---
1535	31	180	0	1	2012-07-10 16:41:43	2013-03-28 15:37:44	TRUE	2013-03-28 15:37:44	---	---	---	67	6.5	---	Normal	Normal	---	---	---	---	---	Normal	2013-02-19	---	---	---	---	---	---	---	---	---	---	---	---	---	---	---	---	---			---	---	---	---	---	---	---
1536	175	111	0	1	2012-07-09 17:28:48	2013-09-24 16:55:25	TRUE	2013-09-24 16:55:25	---	---	---	84	9.875	---	Normal	Normal	91.7	12	---	Normal	Normal	Normal	2013-09-12	---	---	---	---	---	---	---	---	---	---	---	---	---	---	---	---	---			---	---	---	---	---	---	---
1537	119	78	0	1	2014-02-03 15:33:03	2014-04-28 13:22:02	FALSE		19.0506171 72.8605927 0.0 1345.0	yes	---	57.5	4.425	laying	Normal	Normal	61.5	4.85	laying	MAM	MAM	MAM	2014-04-10	---	---	---	---	1	---	---	---	1	1	1	1	1	1	1	---	---	7715023585		---	---	---	---	1	1	1
[truncated: 11,966 more rows]
[truncated: 23 more columns]
